# Supplementary material for: RNA sequencing analyses reveal novel differentially expressed genes and pathways in pancreatic cancer
Source: Oncotarget. 2017 Mar 22;8(26):42537–47. doi: 10.18632/oncotarget.16451 (PMC5522086; doi:10.18632/oncotarget.16451)
Supplement: Supplementary file 2 [file oncotarget-08-42537-s002.xlsx]

## Sheet: Sheet1
Table S3 List of differentially expressed genes with FDR <0.05
Symbol	Gene Name	Log Ratio	P-value	False Discovery Rate (q-value)
SERPINB5	serpin peptidase inhibitor, clade B (ovalbumin), member 5	6.561	2.8e-14	4.85e-10
KRT16	keratin 16, type I	6.917	9.18e-13	7.94e-09
HOXA10	homeobox A10	6.054	2.7e-12	1.28e-08
SLC6A14	solute carrier family 6 (amino acid transporter), member 14	5.586	2.96e-12	1.28e-08
TMPRSS4	transmembrane protease, serine 4	5.118	1.8e-11	6.23e-08
LAMB3	laminin, beta 3	3.437	3.02e-11	8.71e-08
GALNT5	polypeptide N-acetylgalactosaminyltransferase 5	4.234	4.53e-11	1.12e-07
IL2RG	interleukin 2 receptor, gamma	2.794	7.19e-11	1.37e-07
OAS1	2'-5'-oligoadenylate synthetase 1, 40/46kDa	2.806	7.81e-11	1.37e-07
IGF2BP3	insulin-like growth factor 2 mRNA binding protein 3	2.687	7.9e-11	1.37e-07
KCNN4	potassium channel, calcium activated intermediate/small conductance subfamily N alpha, member 4	3.520	1.19e-10	1.78e-07
UGT1A10	UDP glucuronosyltransferase 1 family, polypeptide A9	5.978	1.23e-10	1.78e-07
TRIM31	tripartite motif containing 31	4.231	1.39e-10	1.84e-07
MALL	mal, T-cell differentiation protein-like	2.355	1.96e-10	2.31e-07
MKI67	marker of proliferation Ki-67	3.872	2e-10	2.31e-07
DLGAP5	discs, large (Drosophila) homolog-associated protein 5	3.976	2.94e-10	3.18e-07
ASPM	asp (abnormal spindle) homolog, microcephaly associated (Drosophila)	4.114	3.25e-10	3.31e-07
TPX2	TPX2, microtubule-associated	3.800	5.92e-10	5.69e-07
UBE2C	ubiquitin-conjugating enzyme E2C	3.909	1.41e-09	1.28e-06
SIGLEC1	sialic acid binding Ig-like lectin 1, sialoadhesin	2.546	1.68e-09	1.44e-06
ATP4A	ATPase, H+/K+ exchanging, alpha polypeptide	-5.319	1.82e-09	1.44e-06
TBX15	T-box 15	3.689	1.85e-09	1.44e-06
KIF4A	kinesin family member 4A	3.437	1.91e-09	1.44e-06
LAMC2	laminin, gamma 2	3.166	3.02e-09	2.17e-06
LTB	lymphotoxin beta (TNF superfamily, member 3)	2.974	4.29e-09	2.78e-06
MMP1	matrix metallopeptidase 1	3.177	4.5e-09	2.78e-06
TOP2A	topoisomerase (DNA) II alpha 170kDa	3.534	4.51e-09	2.78e-06
CXCL5	chemokine (C-X-C motif) ligand 5	4.007	4.66e-09	2.78e-06
MT1H	metallothionein 1H	-4.470	4.67e-09	2.78e-06
CLPSL1	colipase-like 1	-5.977	5.12e-09	2.95e-06
XAF1	XIAP associated factor 1	2.045	5.92e-09	3.3e-06
MGLL	monoglyceride lipase	1.981	7.21e-09	3.9e-06
BANK1	B-cell scaffold protein with ankyrin repeats 1	2.435	7.43e-09	3.9e-06
KIF20A	kinesin family member 20A	3.406	7.75e-09	3.94e-06
CEACAM5	carcinoembryonic antigen-related cell adhesion molecule 5	5.582	9.32e-09	4.61e-06
DEFB1	defensin, beta 1	-2.959	9.82e-09	4.7e-06
RRM2	ribonucleotide reductase M2	2.509	1e-08	4.7e-06
CARD11	caspase recruitment domain family, member 11	2.455	1.27e-08	5.77e-06
SFN	stratifin	3.660	1.34e-08	5.93e-06
HJURP	Holliday junction recognition protein	3.529	1.6e-08	6.93e-06
HOXB3	homeobox B3	2.311	1.77e-08	7.45e-06
GSTA1	glutathione S-transferase alpha 1	-3.110	1.94e-08	7.97e-06
OAS3	2'-5'-oligoadenylate synthetase 3, 100kDa	1.954	2.1e-08	8.34e-06
CORO2A	coronin, actin binding protein, 2A	2.445	2.18e-08	8.34e-06
IL2RA	interleukin 2 receptor, alpha	2.708	2.18e-08	8.34e-06
B3GNT3	UDP-GlcNAc:betaGal beta-1,3-N-acetylglucosaminyltransferase 3	2.698	2.22e-08	8.34e-06
CST1	cystatin SN	6.250	2.27e-08	8.36e-06
SI	sucrase-isomaltase (alpha-glucosidase)	7.111	2.42e-08	8.73e-06
MMP11	matrix metallopeptidase 11	4.683	2.74e-08	9.47e-06
PITX1	paired-like homeodomain 1	6.081	2.78e-08	9.47e-06
MT1G	metallothionein 1G	-4.327	2.79e-08	9.47e-06
TTK	TTK protein kinase	2.798	2.89e-08	9.61e-06
ENPP1	ectonucleotide pyrophosphatase/phosphodiesterase 1	-2.233	3.03e-08	9.88e-06
FXYD5	FXYD domain containing ion transport regulator 5	2.152	3.34e-08	1.05e-05
FAM111B	family with sequence similarity 111, member B	2.954	3.35e-08	1.05e-05
CENPE	centromere protein E, 312kDa	2.462	3.65e-08	1.13e-05
KIF18B	kinesin family member 18B	3.722	3.76e-08	1.14e-05
BNIP3	BCL2/adenovirus E1B 19kDa interacting protein 3	-2.547	3.92e-08	1.17e-05
ANLN	anillin actin binding protein	3.492	4.23e-08	1.23e-05
KRT17	keratin 17, type I	3.537	4.25e-08	1.23e-05
CENPF	centromere protein F, 350/400kDa	3.182	4.78e-08	1.33e-05
S100A6	S100 calcium binding protein A6	1.839	4.82e-08	1.33e-05
C12orf39	spexin hormone	-5.045	4.83e-08	1.33e-05
LGALS9	lectin, galactoside-binding, soluble, 9	2.169	4.92e-08	1.33e-05
VEPH1	ventricular zone expressed PH domain-containing 1	-2.864	5.36e-08	1.43e-05
TINAG	tubulointerstitial nephritis antigen	6.286	5.46e-08	1.43e-05
NCAPG	non-SMC condensin I complex, subunit G	2.615	5.59e-08	1.44e-05
MT1F	metallothionein 1F	-2.747	5.78e-08	1.44e-05
CCKBR	cholecystokinin B receptor	-5.041	5.81e-08	1.44e-05
DAPP1	dual adaptor of phosphotyrosine and 3-phosphoinositides	2.309	5.84e-08	1.44e-05
SERPINE2	serpin peptidase inhibitor, clade E (nexin, plasminogen activator inhibitor type 1), member 2	1.920	6.79e-08	1.65e-05
AGMO	alkylglycerol monooxygenase	3.219	7.22e-08	1.73e-05
TRIM14	tripartite motif containing 14	1.781	7.32e-08	1.73e-05
CASC5	cancer susceptibility candidate 5	2.952	7.84e-08	1.76e-05
LINC00460	long intergenic non-protein coding RNA 460	5.987	7.85e-08	1.76e-05
CYP2S1	cytochrome P450, family 2, subfamily S, polypeptide 1	3.592	7.92e-08	1.76e-05
PARP15	poly (ADP-ribose) polymerase family, member 15	2.440	7.94e-08	1.76e-05
RAC2	ras-related C3 botulinum toxin substrate 2 (rho family, small GTP binding protein Rac2)	1.957	7.95e-08	1.76e-05
HOMER2	homer scaffolding protein 2	-2.874	8.05e-08	1.76e-05
SULF2	sulfatase 2	2.610	8.55e-08	1.84e-05
TGM2	transglutaminase 2	2.549	8.61e-08	1.84e-05
MX2	MX dynamin-like GTPase 2	1.907	9.58e-08	2.02e-05
CDCA5	cell division cycle associated 5	3.001	1.06e-07	2.19e-05
TGFBI	transforming growth factor, beta-induced, 68kDa	2.172	1.07e-07	2.19e-05
OAS2	2'-5'-oligoadenylate synthetase 2, 69/71kDa	2.226	1.11e-07	2.26e-05
STON2	stonin 2	1.735	1.12e-07	2.26e-05
PRDX4	peroxiredoxin 4	-2.492	1.17e-07	2.31e-05
ACSL5	acyl-CoA synthetase long-chain family member 5	1.816	1.18e-07	2.31e-05
IFI27	interferon, alpha-inducible protein 27	1.788	1.22e-07	2.37e-05
CTSE	cathepsin E	3.006	1.3e-07	2.48e-05
GJB3	gap junction protein, beta 3, 31kDa	3.300	1.3e-07	2.48e-05
CEP55	centrosomal protein 55kDa	3.864	1.33e-07	2.51e-05
PI3	peptidase inhibitor 3, skin-derived	3.804	1.36e-07	2.51e-05
POLQ	polymerase (DNA directed), theta	3.132	1.37e-07	2.51e-05
ALB	albumin	-7.301	1.38e-07	2.51e-05
CIT	citron rho-interacting serine/threonine kinase	2.574	1.44e-07	2.6e-05
SLCO1B3	solute carrier organic anion transporter family, member 1B3	5.031	1.47e-07	2.62e-05
DUOX2	dual oxidase 2	3.191	1.53e-07	2.7e-05
CENPK	centromere protein K	2.611	1.68e-07	2.93e-05
NUCB2	nucleobindin 2	-2.966	1.8e-07	3.12e-05
ARNTL2	aryl hydrocarbon receptor nuclear translocator-like 2	2.182	1.86e-07	3.19e-05
SLC16A10	solute carrier family 16 (aromatic amino acid transporter), member 10	-2.298	1.93e-07	3.27e-05
TAP2	transporter 2, ATP-binding cassette, sub-family B (MDR/TAP)	1.489	2.05e-07	3.45e-05
LEMD1	LEM domain containing 1	3.981	2.08e-07	3.47e-05
C2	complement component 2	2.822	2.23e-07	3.68e-05
FBP2	fructose-1,6-bisphosphatase 2	-2.873	2.29e-07	3.74e-05
EREG	epiregulin	3.218	2.41e-07	3.9e-05
TRHDE	thyrotropin-releasing hormone degrading enzyme	-3.741	2.72e-07	4.36e-05
OASL	2'-5'-oligoadenylate synthetase-like	2.763	2.75e-07	4.36e-05
HUNK	hormonally up-regulated Neu-associated kinase	-2.163	2.77e-07	4.36e-05
CKAP2L	cytoskeleton associated protein 2-like	3.794	2.82e-07	4.4e-05
C15orf42	TOPBP1-interacting checkpoint and replication regulator	3.452	2.89e-07	4.47e-05
GJB2	gap junction protein, beta 2, 26kDa	4.059	3.14e-07	4.81e-05
GPR128	adhesion G protein-coupled receptor G7	4.567	3.2e-07	4.81e-05
IGFBP2	insulin-like growth factor binding protein 2, 36kDa	-2.325	3.2e-07	4.81e-05
EPSTI1	epithelial stromal interaction 1 (breast)	2.014	3.34e-07	4.92e-05
MTMR11	myotubularin related protein 11	2.544	3.34e-07	4.92e-05
MIR614	microRNA 614	3.639	3.36e-07	4.92e-05
SPACA3	sperm acrosome associated 3	-4.337	3.38e-07	4.92e-05
EMB	embigin	1.906	3.51e-07	5.06e-05
SERPINI2	serpin peptidase inhibitor, clade I (pancpin), member 2	-6.620	3.63e-07	5.18e-05
ECI2	enoyl-CoA delta isomerase 2	-1.980	3.72e-07	5.28e-05
NT5E	5'-nucleotidase, ecto (CD73)	2.020	3.75e-07	5.28e-05
FGFR2	fibroblast growth factor receptor 2	-1.654	4.01e-07	5.59e-05
ERO1LB	endoplasmic reticulum oxidoreductase beta	-2.468	4.35e-07	6.02e-05
C12orf36	long intergenic non-protein coding RNA 1559	4.192	4.39e-07	6.03e-05
TNS4	tensin 4	4.967	4.43e-07	6.03e-05
SCTR	secretin receptor	-2.021	4.49e-07	6.07e-05
GMNN	geminin, DNA replication inhibitor	-1.859	4.54e-07	6.09e-05
C11orf82	DNA damage-induced apoptosis suppressor	2.332	4.68e-07	6.23e-05
ADAMDEC1	ADAM-like, decysin 1	2.867	4.77e-07	6.29e-05
FOXA1	forkhead box A1	2.892	5.24e-07	6.81e-05
MMP13	matrix metallopeptidase 13	3.598	5.25e-07	6.81e-05
MSLN	mesothelin	5.187	5.31e-07	6.81e-05
KIF14	kinesin family member 14	3.214	5.32e-07	6.81e-05
EXO1	exonuclease 1	3.186	5.38e-07	6.84e-05
RIMS1	regulating synaptic membrane exocytosis 1	-3.911	5.75e-07	7.26e-05
GUCA1C	guanylate cyclase activator 1C	-5.841	5.92e-07	7.42e-05
MUC12	mucin 12, cell surface associated	3.348	5.99e-07	7.44e-05
ENTHD1	ENTH domain containing 1	4.029	6.02e-07	7.44e-05
PDIA2	protein disulfide isomerase family A, member 2	-6.044	6.12e-07	7.51e-05
BLM	Bloom syndrome, RecQ helicase-like	2.215	6.23e-07	7.57e-05
ADAM28	ADAM metallopeptidase domain 28	2.206	6.27e-07	7.57e-05
ESRRG	estrogen-related receptor gamma	-2.066	6.33e-07	7.57e-05
MTUS2	microtubule associated tumor suppressor candidate 2	-2.300	6.34e-07	7.57e-05
ECT2	epithelial cell transforming 2	1.962	6.46e-07	7.65e-05
SLC22A3	solute carrier family 22 (organic cation transporter), member 3	2.039	6.5e-07	7.65e-05
TAP1	transporter 1, ATP-binding cassette, sub-family B (MDR/TAP)	1.597	6.7e-07	7.76e-05
KIF15	kinesin family member 15	2.388	6.73e-07	7.76e-05
SNTG2	syntrophin, gamma 2	-3.563	6.73e-07	7.76e-05
AK4	adenylate kinase 4	1.717	6.89e-07	7.89e-05
E2F8	E2F transcription factor 8	3.858	7.13e-07	8.11e-05
GPR115	adhesion G protein-coupled receptor F4	3.522	7.2e-07	8.14e-05
CXCL13	chemokine (C-X-C motif) ligand 13	3.211	7.6e-07	8.53e-05
BUB1	BUB1 mitotic checkpoint serine/threonine kinase	2.959	7.83e-07	8.68e-05
CDCA7	cell division cycle associated 7	2.728	7.83e-07	8.68e-05
ADAM19	ADAM metallopeptidase domain 19	2.380	7.88e-07	8.69e-05
HPGD	hydroxyprostaglandin dehydrogenase 15-(NAD)	2.046	7.96e-07	8.72e-05
NUF2	NUF2, NDC80 kinetochore complex component	3.444	8.31e-07	9.04e-05
CDCA2	cell division cycle associated 2	2.868	8.37e-07	9.05e-05
RBPJL	recombination signal binding protein for immunoglobulin kappa J region-like	-6.646	8.63e-07	9.24e-05
NR5A2	nuclear receptor subfamily 5, group A, member 2	-2.876	8.65e-07	9.24e-05
E2F7	E2F transcription factor 7	3.296	8.87e-07	9.41e-05
CEACAM6	carcinoembryonic antigen-related cell adhesion molecule 6 (non-specific cross reacting antigen)	3.715	8.92e-07	9.41e-05
MPP6	membrane protein, palmitoylated 6 (MAGUK p55 subfamily member 6)	-1.487	9.24e-07	9.68e-05
ITGB6	integrin, beta 6	2.127	9.34e-07	9.73e-05
SLCO1B7	solute carrier organic anion transporter family, member 1B7 (non-functional)	5.772	9.51e-07	9.84e-05
CXCR2P1	chemokine (C-X-C motif) receptor 2 pseudogene 1	3.122	9.56e-07	9.84e-05
NQO1	NAD(P)H dehydrogenase, quinone 1	2.067	9.74e-07	9.95e-05
HMMR	hyaluronan-mediated motility receptor (RHAMM)	2.456	9.77e-07	9.95e-05
SULT1B1	sulfotransferase family, cytosolic, 1B, member 1	2.991	1.03e-06	0.000104
IMPA2	inositol(myo)-1(or 4)-monophosphatase 2	-2.679	1.07e-06	0.000108
NDC80	NDC80 kinetochore complex component	2.579	1.08e-06	0.000108
SP140	SP140 nuclear body protein	2.015	1.08e-06	0.000108
CCDC110	coiled-coil domain containing 110	-3.552	1.1e-06	0.000108
EGF	epidermal growth factor	-4.379	1.11e-06	0.000108
LOC388387		-3.202	1.11e-06	0.000108
CYP2C18	cytochrome P450, family 2, subfamily C, polypeptide 18	3.104	1.16e-06	0.000113
PTTG1	pituitary tumor-transforming 1	2.176	1.16e-06	0.000113
CKAP2	cytoskeleton associated protein 2	1.713	1.2e-06	0.000115
SLC16A12	solute carrier family 16, member 12	-3.832	1.24e-06	0.000119
HIST1H2AL	histone cluster 1, H2al	2.447	1.26e-06	0.000119
TCEA3	transcription elongation factor A (SII), 3	-2.514	1.26e-06	0.000119
EFNB2	ephrin-B2	1.810	1.3e-06	0.000122
RBP1	retinol binding protein 1, cellular	-2.718	1.3e-06	0.000122
MELK	maternal embryonic leucine zipper kinase	3.012	1.33e-06	0.000124
MICB	MHC class I polypeptide-related sequence B	2.699	1.35e-06	0.000125
NUSAP1	nucleolar and spindle associated protein 1	2.162	1.37e-06	0.000125
TMEM154	transmembrane protein 154	2.023	1.37e-06	0.000125
HCP5	HLA complex P5 (non-protein coding)	1.536	1.41e-06	0.000129
DPP10	dipeptidyl-peptidase 10 (non-functional)	-4.313	1.44e-06	0.000131
HOXB7	homeobox B7	2.524	1.48e-06	0.000133
BACE1	beta-site APP-cleaving enzyme 1	-2.292	1.5e-06	0.000134
NEK2	NIMA-related kinase 2	2.841	1.5e-06	0.000134
ERP27	endoplasmic reticulum protein 27	-6.103	1.51e-06	0.000134
SYBU	syntabulin (syntaxin-interacting)	-2.464	1.52e-06	0.000135
ITGA2	integrin, alpha 2 (CD49B, alpha 2 subunit of VLA-2 receptor)	2.212	1.54e-06	0.000135
ANPEP	alanyl (membrane) aminopeptidase	-3.295	1.58e-06	0.000138
C3orf52	chromosome 3 open reading frame 52	-1.755	1.61e-06	0.00014
CD68	CD68 molecule	1.768	1.63e-06	0.000141
GPRC5A	G protein-coupled receptor, class C, group 5, member A	2.699	1.64e-06	0.000141
CCL20	chemokine (C-C motif) ligand 20	2.704	1.67e-06	0.000143
GCNT3	glucosaminyl (N-acetyl) transferase 3, mucin type	2.460	1.69e-06	0.000144
C1orf88	primary cilia formation	-2.065	1.7e-06	0.000144
SYCN	syncollin	-8.059	1.7e-06	0.000144
EHBP1L1	EH domain binding protein 1-like 1	1.627	1.72e-06	0.000144
TMC5	transmembrane channel-like 5	2.004	1.73e-06	0.000145
GKAP1	G kinase anchoring protein 1	-1.590	1.81e-06	0.00015
ELF4	E74-like factor 4 (ets domain transcription factor)	1.920	1.82e-06	0.00015
MMP3	matrix metallopeptidase 3	3.737	1.82e-06	0.00015
CD209	CD209 molecule	1.636	1.86e-06	0.000153
HIST1H1D	histone cluster 1, H1d	2.337	1.93e-06	0.000158
NUPR1	nuclear protein, transcriptional regulator, 1	-2.520	1.96e-06	0.000159
IQGAP3	IQ motif containing GTPase activating protein 3	3.164	1.97e-06	0.000159
AURKB	aurora kinase B	3.266	1.99e-06	0.00016
IL1RN	interleukin 1 receptor antagonist	2.344	2e-06	0.00016
CST6	cystatin E/M	4.412	2.02e-06	0.000161
S100P	S100 calcium binding protein P	4.237	2.07e-06	0.000164
APOL1	apolipoprotein L, 1	1.672	2.12e-06	0.000167
STRA6	stimulated by retinoic acid 6	3.113	2.12e-06	0.000167
SDR16C5	short chain dehydrogenase/reductase family 16C, member 5	4.984	2.14e-06	0.000167
MMP9	matrix metallopeptidase 9	2.763	2.15e-06	0.000168
CBS	cystathionine-beta-synthase	-2.997	2.17e-06	0.000168
IFT20	intraflagellar transport 20	-1.993	2.21e-06	0.000171
FGL1	fibrinogen-like 1	-4.906	2.24e-06	0.000172
RACGAP1	Rac GTPase activating protein 1	2.152	2.29e-06	0.000174
ITGB2	integrin, beta 2 (complement component 3 receptor 3 and 4 subunit)	1.865	2.3e-06	0.000174
HEPH	hephaestin	2.380	2.31e-06	0.000174
KLK1	kallikrein 1	-6.224	2.31e-06	0.000174
TRIM16	tripartite motif containing 16	1.823	2.31e-06	0.000174
CYS1	cystin 1	-2.263	2.32e-06	0.000174
CLSPN	claspin	1.962	2.33e-06	0.000174
PM20D1	peptidase M20 domain containing 1	-5.251	2.34e-06	0.000174
BEX5	brain expressed, X-linked 5	-2.644	2.36e-06	0.000175
OSBPL3	oxysterol binding protein-like 3	1.582	2.43e-06	0.000178
TMED6	transmembrane emp24 protein transport domain containing 6	-3.174	2.43e-06	0.000178
KYNU	kynureninase	2.112	2.47e-06	0.00018
PHF17	jade family PHD finger 1	-1.682	2.49e-06	0.000181
GPHA2	glycoprotein hormone alpha 2	-5.868	2.58e-06	0.000186
AMY2B	amylase, alpha 2B (pancreatic)	-7.171	2.6e-06	0.000187
HAVCR1	hepatitis A virus cellular receptor 1	3.147	2.61e-06	0.000187
MCM10	minichromosome maintenance complex component 10	2.634	2.62e-06	0.000187
CELA3B	chymotrypsin-like elastase family, member 3B	-8.076	2.63e-06	0.000187
MIR217	microRNA 217	-4.209	2.64e-06	0.000187
KIRREL2	kin of IRRE like 2 (Drosophila)	-3.119	2.68e-06	0.000189
VTCN1	V-set domain containing T cell activation inhibitor 1	-2.574	2.69e-06	0.000189
GSTA2	glutathione S-transferase alpha 2	-5.827	2.73e-06	0.000191
MDK	midkine (neurite growth-promoting factor 2)	1.632	2.76e-06	0.000193
AMBP	alpha-1-microglobulin/bikunin precursor	-3.350	2.86e-06	0.000197
CELA2B	chymotrypsin-like elastase family, member 2B	-7.627	2.86e-06	0.000197
VLDLR	very low density lipoprotein receptor	-2.007	2.86e-06	0.000197
PTF1A	pancreas specific transcription factor, 1a	-4.861	2.89e-06	0.000198
RAD51AP1	RAD51 associated protein 1	2.689	2.92e-06	0.000199
CDC25B	cell division cycle 25B	1.826	2.93e-06	0.000199
GJC3	gap junction protein, gamma 3, 30.2kDa	-3.763	2.93e-06	0.000199
LOC100288077		2.847	3.01e-06	0.000204
CDH3	cadherin 3, type 1, P-cadherin (placental)	2.222	3.03e-06	0.000204
GJB4	gap junction protein, beta 4, 30.3kDa	4.203	3.09e-06	0.000207
MT1X	metallothionein 1X	-2.212	3.1e-06	0.000207
HCN1	hyperpolarization activated cyclic nucleotide gated potassium channel 1	-3.271	3.11e-06	0.000207
AFAP1-AS1	AFAP1 antisense RNA 1	2.174	3.14e-06	0.000208
SSR4	signal sequence receptor, delta	-2.142	3.24e-06	0.000214
SEMA6D	sema domain, transmembrane domain (TM), and cytoplasmic domain, (semaphorin) 6D	-1.347	3.27e-06	0.000215
BEX1	brain expressed, X-linked 1	-3.549	3.31e-06	0.000217
BCL11B	B-cell CLL/lymphoma 11B (zinc finger protein)	2.260	3.35e-06	0.000218
CTNND2	catenin (cadherin-associated protein), delta 2	-3.344	3.37e-06	0.000219
HOTTIP	HOXA distal transcript antisense RNA	5.707	3.37e-06	0.000219
CTRC	chymotrypsin C (caldecrin)	-7.663	3.39e-06	0.000219
TTYH3	tweety family member 3	1.682	3.44e-06	0.000222
INHBA	inhibin, beta A	3.247	3.47e-06	0.000222
SH3D21	SH3 domain containing 21	2.476	3.47e-06	0.000222
TACC3	transforming, acidic coiled-coil containing protein 3	2.137	3.49e-06	0.000222
EIF2AK3	eukaryotic translation initiation factor 2-alpha kinase 3	-1.550	3.52e-06	0.000223
MMP12	matrix metallopeptidase 12	4.287	3.59e-06	0.000226
HN1	hematological and neurological expressed 1	1.660	3.6e-06	0.000227
NRP2	neuropilin 2	1.868	3.83e-06	0.00024
LOC286189		-3.471	3.87e-06	0.000242
CSF2RB	colony stimulating factor 2 receptor, beta, low-affinity (granulocyte-macrophage)	2.209	3.89e-06	0.000242
PSMB9	proteasome (prosome, macropain) subunit, beta type, 9	1.565	3.9e-06	0.000242
MUC15	mucin 15, cell surface associated	-3.293	3.91e-06	0.000242
ADAMTS6	ADAM metallopeptidase with thrombospondin type 1 motif, 6	2.338	4.06e-06	0.00025
SORBS2	sorbin and SH3 domain containing 2	-1.522	4.09e-06	0.000251
EPS8L3	EPS8-like 3	2.676	4.14e-06	0.000252
PLCE1	phospholipase C, epsilon 1	-1.363	4.14e-06	0.000252
TMED11P	transmembrane emp24 protein transport domain containing 11, pseudogene	-3.600	4.2e-06	0.000255
RGS2	regulator of G-protein signaling 2	-2.175	4.26e-06	0.000257
PTPRE	protein tyrosine phosphatase, receptor type, E	1.463	4.29e-06	0.000259
CCL18	chemokine (C-C motif) ligand 18 (pulmonary and activation-regulated)	3.399	4.34e-06	0.000261
KIF23	kinesin family member 23	2.197	4.51e-06	0.00027
AQP8	aquaporin 8	-5.982	4.63e-06	0.000276
FHL2	four and a half LIM domains 2	1.782	4.66e-06	0.000277
C1QC	complement component 1, q subcomponent, C chain	1.700	4.67e-06	0.000277
DTNA	dystrobrevin, alpha	-1.934	4.73e-06	0.00028
LOC100128640		-1.924	4.78e-06	0.000281
TNC	tenascin C	2.067	4.82e-06	0.000282
TMC8	transmembrane channel-like 8	1.988	4.89e-06	0.000286
TIFA	TRAF-interacting protein with forkhead-associated domain	-1.539	4.92e-06	0.000286
CAMK2N2	calcium/calmodulin-dependent protein kinase II inhibitor 2	-3.138	4.93e-06	0.000286
SHCBP1	SHC SH2-domain binding protein 1	2.706	4.97e-06	0.000288
CELSR1	cadherin, EGF LAG seven-pass G-type receptor 1	2.171	5.08e-06	0.000293
INPP5D	inositol polyphosphate-5-phosphatase, 145kDa	1.649	5.13e-06	0.000293
TPST2	tyrosylprotein sulfotransferase 2	-2.588	5.13e-06	0.000293
SLC6A6	solute carrier family 6 (neurotransmitter transporter), member 6	1.839	5.14e-06	0.000293
ISG15	ISG15 ubiquitin-like modifier	2.067	5.2e-06	0.000296
PSMD6	proteasome (prosome, macropain) 26S subunit, non-ATPase, 6	-1.750	5.21e-06	0.000296
CMTM8	CKLF-like MARVEL transmembrane domain containing 8	-1.841	5.25e-06	0.000296
FCRL3	Fc receptor-like 3	2.897	5.25e-06	0.000296
CDHR2	cadherin-related family member 2	3.277	5.26e-06	0.000296
LARP1B	La ribonucleoprotein domain family, member 1B	-1.503	5.35e-06	0.000299
HIST1H2AI	histone cluster 1, H2ai	2.641	5.46e-06	0.000305
TMEM97	transmembrane protein 97	-2.968	5.49e-06	0.000305
PRSS3	protease, serine, 3	-6.240	5.5e-06	0.000305
NAT8L	N-acetyltransferase 8-like (GCN5-related, putative)	-2.468	5.61e-06	0.000309
LGALS3	lectin, galactoside-binding, soluble, 3	1.462	5.62e-06	0.000309
TROAP	trophinin associated protein	3.386	5.63e-06	0.000309
AKAP7	A kinase (PRKA) anchor protein 7	-1.703	5.66e-06	0.00031
HIST1H3B	histone cluster 1, H3b	2.204	5.72e-06	0.000311
PTAFR	platelet-activating factor receptor	1.826	5.72e-06	0.000311
PNLIPRP1	pancreatic lipase-related protein 1	-7.249	5.76e-06	0.000312
FAM3B	family with sequence similarity 3, member B	-2.902	5.84e-06	0.000316
CTRL	chymotrypsin-like	-7.644	5.93e-06	0.000319
PAIP2B	poly(A) binding protein interacting protein 2B	-3.142	5.97e-06	0.000321
FAM160A1	family with sequence similarity 160, member A1	-1.507	6.02e-06	0.000322
CLPS	colipase, pancreatic	-8.739	6.08e-06	0.000325
MYOF	myoferlin	1.650	6.33e-06	0.000337
LGALS2	lectin, galactoside-binding, soluble, 2	-2.285	6.35e-06	0.000337
DHRS12	dehydrogenase/reductase (SDR family) member 12	-1.971	6.51e-06	0.000344
PCYT1B	phosphate cytidylyltransferase 1, choline, beta	-2.307	6.52e-06	0.000344
MPV17L	MPV17 mitochondrial membrane protein-like	-1.876	6.55e-06	0.000344
CYP2C9	cytochrome P450, family 2, subfamily C, polypeptide 9	2.680	6.62e-06	0.000346
NR1D1	nuclear receptor subfamily 1, group D, member 1	1.865	6.63e-06	0.000346
DNAJB9	DnaJ (Hsp40) homolog, subfamily B, member 9	-1.533	6.82e-06	0.000355
IRF4	interferon regulatory factor 4	2.115	6.84e-06	0.000355
ANKRD62P1-PARP4P3	ANKRD62P1-PARP4P3 readthrough, transcribed pseudogene	-2.902	6.91e-06	0.000358
CCDC141	coiled-coil domain containing 141	-2.141	6.96e-06	0.000359
TTLL7	tubulin tyrosine ligase-like family member 7	-1.778	7.01e-06	0.000361
CCNA2	cyclin A2	2.592	7.14e-06	0.000366
DTL	denticleless E3 ubiquitin protein ligase homolog (Drosophila)	2.535	7.2e-06	0.000368
NHS	Nance-Horan syndrome (congenital cataracts and dental anomalies)	1.529	7.23e-06	0.000369
SST	somatostatin	-3.179	7.26e-06	0.000369
SERPINH1	serpin peptidase inhibitor, clade H (heat shock protein 47), member 1, (collagen binding protein 1)	1.522	7.3e-06	0.00037
CR2	complement component (3d/Epstein Barr virus) receptor 2	2.828	7.37e-06	0.000373
FAM150B	family with sequence similarity 150, member B	-2.589	7.5e-06	0.000378
MXD1	MAX dimerization protein 1	1.578	7.64e-06	0.000384
SLC4A4	solute carrier family 4 (sodium bicarbonate cotransporter), member 4	-3.290	7.67e-06	0.000384
GADD45B	growth arrest and DNA-damage-inducible, beta	-1.585	7.68e-06	0.000384
DPCR1	diffuse panbronchiolitis critical region 1	2.999	7.76e-06	0.000387
WDHD1	WD repeat and HMG-box DNA binding protein 1	1.510	7.8e-06	0.000388
SGOL1	shugoshin-like 1 (S. pombe)	1.894	7.84e-06	0.000388
ANXA8L2	annexin A8-like 1	4.130	7.92e-06	0.00039
PTGER4	prostaglandin E receptor 4 (subtype EP4)	-1.615	7.92e-06	0.00039
TNFSF15	tumor necrosis factor (ligand) superfamily, member 15	1.730	7.95e-06	0.000391
BSPRY	B-box and SPRY domain containing	-2.068	8.01e-06	0.000393
TIMP1	TIMP metallopeptidase inhibitor 1	2.247	8.06e-06	0.000394
APOL6	apolipoprotein L, 6	1.244	8.09e-06	0.000394
SLC38A3	solute carrier family 38, member 3	-4.540	8.13e-06	0.000395
MCM6	minichromosome maintenance complex component 6	1.358	8.14e-06	0.000395
HK2	hexokinase 2	1.796	8.17e-06	0.000395
ANKRD5	ankyrin repeat and EF-hand domain containing 1	-1.558	8.2e-06	0.000395
HRH1	histamine receptor H1	2.348	8.43e-06	0.000404
NRG4	neuregulin 4	-2.917	8.43e-06	0.000404
SEMA3A	sema domain, immunoglobulin domain (Ig), short basic domain, secreted, (semaphorin) 3A	2.149	8.5e-06	0.000406
SAMD9	sterile alpha motif domain containing 9	1.480	8.53e-06	0.000407
SLPI	secretory leukocyte peptidase inhibitor	1.930	8.61e-06	0.000408
CEACAM1	carcinoembryonic antigen-related cell adhesion molecule 1 (biliary glycoprotein)	2.067	8.62e-06	0.000408
SPAG5	sperm associated antigen 5	2.075	8.68e-06	0.00041
PLA2R1	phospholipase A2 receptor 1, 180kDa	1.899	8.7e-06	0.00041
LOC100505633		2.772	8.89e-06	0.000418
CELA3A	chymotrypsin-like elastase family, member 3A	-7.634	9.08e-06	0.000426
PLA2G2A	phospholipase A2, group IIA (platelets, synovial fluid)	2.527	9.13e-06	0.000427
SFRP5	secreted frizzled-related protein 5	-2.754	9.18e-06	0.000428
PLD5	phospholipase D family, member 5	-2.688	9.29e-06	0.000431
AKR7A3	aldo-keto reductase family 7, member A3 (aflatoxin aldehyde reductase)	-2.770	9.3e-06	0.000431
ANTXR2	anthrax toxin receptor 2	1.398	9.31e-06	0.000431
ZG16B	zymogen granule protein 16B	3.532	9.42e-06	0.000435
SLC2A1	solute carrier family 2 (facilitated glucose transporter), member 1	2.215	9.67e-06	0.000444
GPT2	glutamic pyruvate transaminase (alanine aminotransferase) 2	-2.725	9.68e-06	0.000444
TM7SF2	transmembrane 7 superfamily member 2	-1.868	9.88e-06	0.000452
CLDN10	claudin 10	-2.180	9.9e-06	0.000452
FAM189A1	family with sequence similarity 189, member A1	-2.535	1.01e-05	0.00046
HS6ST3	heparan sulfate 6-O-sulfotransferase 3	-2.639	1.01e-05	0.00046
C2orf54	chromosome 2 open reading frame 54	3.510	1.02e-05	0.000461
DDIT4	DNA-damage-inducible transcript 4	-1.484	1.02e-05	0.000461
SLC2A5	solute carrier family 2 (facilitated glucose/fructose transporter), member 5	2.770	1.02e-05	0.00046
IGFBP3	insulin-like growth factor binding protein 3	2.073	1.03e-05	0.000461
PVT1	Pvt1 oncogene (non-protein coding)	2.080	1.03e-05	0.000461
TC2N	tandem C2 domains, nuclear	-2.029	1.03e-05	0.000461
IFRD1	interferon-related developmental regulator 1	-1.631	1.05e-05	0.000469
GNMT	glycine N-methyltransferase	-4.715	1.06e-05	0.000469
COL17A1	collagen, type XVII, alpha 1	4.093	1.07e-05	0.000474
SLC43A1	solute carrier family 43 (amino acid system L transporter), member 1	-2.581	1.07e-05	0.000474
EPB41L4B	erythrocyte membrane protein band 4.1 like 4B	-2.088	1.08e-05	0.000476
SLC16A3	solute carrier family 16 (monocarboxylate transporter), member 3	2.437	1.08e-05	0.000476
CYB5A	cytochrome b5 type A (microsomal)	-1.810	1.09e-05	0.000479
REEP1	receptor accessory protein 1	-1.965	1.09e-05	0.000477
ANXA9	annexin A9	-1.881	1.1e-05	0.000481
COL7A1	collagen, type VII, alpha 1	3.299	1.1e-05	0.000481
ABP1	amine oxidase, copper containing 1	3.255	1.11e-05	0.000482
CD109	CD109 molecule	2.058	1.12e-05	0.000482
ERBB4	erb-b2 receptor tyrosine kinase 4	-2.237	1.12e-05	0.000482
PDGFA	platelet-derived growth factor alpha polypeptide	-1.365	1.12e-05	0.000482
PLK1	polo-like kinase 1	2.657	1.12e-05	0.000482
CELA2A	chymotrypsin-like elastase family, member 2A	-8.409	1.13e-05	0.000487
CTHRC1	collagen triple helix repeat containing 1	2.259	1.14e-05	0.000487
AQP12A	aquaporin 12A	-4.145	1.15e-05	0.000489
ABAT	4-aminobutyrate aminotransferase	-2.279	1.16e-05	0.000493
TP63	tumor protein p63	3.340	1.16e-05	0.000493
DEPDC1B	DEP domain containing 1B	2.491	1.18e-05	0.000499
LAMA3	laminin, alpha 3	1.953	1.18e-05	0.000501
CPA2	carboxypeptidase A2 (pancreatic)	-7.303	1.19e-05	0.000502
RTKN2	rhotekin 2	2.461	1.22e-05	0.000512
CD80	CD80 molecule	2.176	1.23e-05	0.000517
GOLGA8B	golgin A8 family, member A	-1.546	1.24e-05	0.000518
STYK1	serine/threonine/tyrosine kinase 1	2.742	1.24e-05	0.000518
TEX11	testis expressed 11	-4.323	1.24e-05	0.000518
GPX2	glutathione peroxidase 2	1.732	1.25e-05	0.000518
HPCAL4	hippocalcin like 4	-2.885	1.25e-05	0.000518
TAPBP	TAP binding protein (tapasin)	1.235	1.26e-05	0.000522
TMEM173	transmembrane protein 173	1.483	1.27e-05	0.000523
F11	coagulation factor XI	-3.534	1.28e-05	0.000524
PEX7	peroxisomal biogenesis factor 7	-1.561	1.28e-05	0.000524
RARRES2	retinoic acid receptor responder (tazarotene induced) 2	-2.102	1.28e-05	0.000524
SLC17A4	solute carrier family 17, member 4	-1.995	1.29e-05	0.000526
SLC3A1	solute carrier family 3 (amino acid transporter heavy chain), member 1	-2.496	1.29e-05	0.000526
HLA-A	major histocompatibility complex, class I, A	1.244	1.3e-05	0.000527
LOC158434	uncharacterized LOC158434	-3.454	1.3e-05	0.000529
GAS2	growth arrest-specific 2	-2.109	1.32e-05	0.000532
PIK3C2B	phosphatidylinositol-4-phosphate 3-kinase, catalytic subunit type 2 beta	1.203	1.32e-05	0.000532
SLC35G1	solute carrier family 35, member G1	-1.976	1.32e-05	0.000532
ST6GALNAC1	ST6 (alpha-N-acetyl-neuraminyl-2,3-beta-galactosyl-1,3)-N-acetylgalactosaminide alpha-2,6-sialyltransferase 1	2.556	1.34e-05	0.00054
ADAM8	ADAM metallopeptidase domain 8	2.125	1.35e-05	0.00054
GAMT	guanidinoacetate N-methyltransferase	-2.655	1.38e-05	0.000552
TMEM52	transmembrane protein 52	-5.711	1.38e-05	0.000552
ANO5	anoctamin 5	-1.564	1.39e-05	0.000552
PKM2	pyruvate kinase, muscle	1.544	1.39e-05	0.000552
GATA4	GATA binding protein 4	-2.376	1.41e-05	0.00056
CXorf65	chromosome X open reading frame 65	2.634	1.45e-05	0.000573
LOC389023		-3.886	1.46e-05	0.000576
EMR2	adhesion G protein-coupled receptor E2	1.773	1.47e-05	0.000578
C7orf62	chromosome 7 open reading frame 62	-3.273	1.47e-05	0.000578
ERC2	ELKS/RAB6-interacting/CAST family member 2	-2.001	1.47e-05	0.000578
CTRB1	chymotrypsinogen B1	-7.867	1.48e-05	0.000578
PARPBP	PARP1 binding protein	1.985	1.5e-05	0.000585
PLAC8	placenta-specific 8	2.125	1.51e-05	0.000589
CENPI	centromere protein I	3.044	1.52e-05	0.000589
FAIM3	Fc fragment of IgM receptor	1.790	1.52e-05	0.000589
PNLIP	pancreatic lipase	-8.721	1.56e-05	0.000603
ZNF503	zinc finger protein 503	-1.522	1.56e-05	0.000604
CEL	carboxyl ester lipase	-6.750	1.58e-05	0.000606
CRAT	carnitine O-acetyltransferase	-1.840	1.58e-05	0.000606
DCDC2	doublecortin domain containing 2	-2.106	1.58e-05	0.000606
EPHX1	epoxide hydrolase 1, microsomal (xenobiotic)	-1.534	1.59e-05	0.00061
BHLHA15	basic helix-loop-helix family, member a15	-3.922	1.6e-05	0.000611
HPN	hepsin	-3.616	1.61e-05	0.000611
ITPR3	inositol 1,4,5-trisphosphate receptor, type 3	1.473	1.61e-05	0.000611
BIRC5	baculoviral IAP repeat containing 5	2.522	1.62e-05	0.000613
TRIM10	tripartite motif containing 10	4.037	1.62e-05	0.000613
GP2	glycoprotein 2 (zymogen granule membrane)	-7.728	1.63e-05	0.000614
SULF1	sulfatase 1	2.671	1.63e-05	0.000614
ZBED2	zinc finger, BED-type containing 2	2.602	1.63e-05	0.000614
PLAT	plasminogen activator, tissue	1.782	1.66e-05	0.000623
LOC283392		-2.996	1.67e-05	0.000624
ARHGDIB	Rho GDP dissociation inhibitor (GDI) beta	1.445	1.69e-05	0.00063
C10orf10	chromosome 10 open reading frame 10	-1.680	1.69e-05	0.00063
SLC24A3	solute carrier family 24 (sodium/potassium/calcium exchanger), member 3	2.917	1.69e-05	0.00063
AHNAK2	AHNAK nucleoprotein 2	2.624	1.73e-05	0.000641
SLAIN1	SLAIN motif family, member 1	-1.691	1.73e-05	0.000641
SLFN13	schlafen family member 13	1.814	1.74e-05	0.000642
CD3E	CD3e molecule, epsilon (CD3-TCR complex)	1.983	1.75e-05	0.000644
AMY2A	amylase, alpha 2A (pancreatic)	-9.008	1.77e-05	0.000651
HSPA1B	heat shock 70kDa protein 1A	1.574	1.77e-05	0.000651
CCL28	chemokine (C-C motif) ligand 28	-1.443	1.81e-05	0.000664
FAM184A	family with sequence similarity 184, member A	-1.509	1.83e-05	0.000668
CD1A	CD1a molecule	3.005	1.88e-05	0.000686
PCDH1	protocadherin 1	1.330	1.9e-05	0.000691
STXBP6	syntaxin binding protein 6 (amisyn)	-1.628	1.9e-05	0.000691
MAPK8IP1	mitogen-activated protein kinase 8 interacting protein 1	-1.958	1.92e-05	0.000695
NEIL3	nei-like DNA glycosylase 3	2.171	1.92e-05	0.000696
PML	promyelocytic leukemia	1.375	1.94e-05	0.0007
GRAMD1B	GRAM domain containing 1B	2.172	1.96e-05	0.000705
NR1I2	nuclear receptor subfamily 1, group I, member 2	3.407	1.97e-05	0.000709
SEC11C	SEC11 homolog C, signal peptidase complex subunit	-1.713	1.98e-05	0.000709
FGFR3	fibroblast growth factor receptor 3	-1.917	1.99e-05	0.000712
ARSE	arylsulfatase E (chondrodysplasia punctata 1)	-2.054	2e-05	0.000715
HOXA3	homeobox A3	3.413	2.01e-05	0.000717
PLA2G1B	phospholipase A2, group IB (pancreas)	-7.822	2.01e-05	0.000717
HOOK1	hook microtubule-tethering protein 1	-1.445	2.06e-05	0.000731
SPINK1	serine peptidase inhibitor, Kazal type 1	-4.628	2.08e-05	0.000737
ABHD12	abhydrolase domain containing 12	-1.200	2.11e-05	0.000744
PLEKHG2	pleckstrin homology domain containing, family G (with RhoGef domain) member 2	1.566	2.11e-05	0.000744
DHFR	dihydrofolate reductase	1.570	2.12e-05	0.000747
POU6F2	POU class 6 homeobox 2	-2.771	2.12e-05	0.000747
TRY6		-6.929	2.13e-05	0.000748
CELSR3	cadherin, EGF LAG seven-pass G-type receptor 3	1.822	2.17e-05	0.000759
ESCO2	establishment of sister chromatid cohesion N-acetyltransferase 2	1.761	2.18e-05	0.000759
G6PC2	glucose-6-phosphatase, catalytic, 2	-3.259	2.18e-05	0.000759
ZNF804B	zinc finger protein 804B	-4.068	2.18e-05	0.000759
FER1L4	fer-1-like family member 4, pseudogene (functional)	2.254	2.19e-05	0.000759
C14orf105	chromosome 14 open reading frame 105	-1.644	2.21e-05	0.000765
GUCY1B2	guanylate cyclase 1, soluble, beta 2 (pseudogene)	2.787	2.21e-05	0.000765
HIST1H2AG	histone cluster 1, H2ag	2.146	2.21e-05	0.000765
FAM162A	family with sequence similarity 162, member A	-1.649	2.26e-05	0.000776
PTGES	prostaglandin E synthase	2.382	2.26e-05	0.000776
FMN1	formin 1	1.309	2.27e-05	0.00078
CDX1	caudal type homeobox 1	8.166	2.28e-05	0.000783
SCD5	stearoyl-CoA desaturase 5	-1.505	2.31e-05	0.000787
SERPINA5	serpin peptidase inhibitor, clade A (alpha-1 antiproteinase, antitrypsin), member 5	-2.141	2.31e-05	0.000787
LY6E	lymphocyte antigen 6 complex, locus E	1.544	2.32e-05	0.000787
TRPV6	transient receptor potential cation channel, subfamily V, member 6	-2.806	2.32e-05	0.000787
KRT19	keratin 19, type I	1.661	2.33e-05	0.00079
GSDMB	gasdermin B	1.390	2.34e-05	0.00079
HIST1H3C	histone cluster 1, H3c	2.393	2.34e-05	0.00079
PACSIN2	protein kinase C and casein kinase substrate in neurons 2	-1.311	2.38e-05	0.000803
BRSK2	BR serine/threonine kinase 2	-3.514	2.39e-05	0.000803
LEF1	lymphoid enhancer-binding factor 1	2.547	2.39e-05	0.000803
LEFTY1	left-right determination factor 1	-2.060	2.41e-05	0.000809
HOXB-AS3	HOXB cluster antisense RNA 3	3.202	2.44e-05	0.000814
IRF8	interferon regulatory factor 8	1.406	2.44e-05	0.000814
MLKL	mixed lineage kinase domain-like	1.411	2.44e-05	0.000814
GZMB	granzyme B (granzyme 2, cytotoxic T-lymphocyte-associated serine esterase 1)	2.318	2.45e-05	0.000814
PEX5L	peroxisomal biogenesis factor 5-like	-3.279	2.45e-05	0.000814
FANCI	Fanconi anemia, complementation group I	1.408	2.54e-05	0.000841
HSPA6	heat shock 70kDa protein 6 (HSP70B')	2.681	2.54e-05	0.000841
CHAC1	ChaC glutathione-specific gamma-glutamylcyclotransferase 1	-3.165	2.58e-05	0.000852
PRSS1	protease, serine, 1 (trypsin 1)	-8.180	2.6e-05	0.000856
SKAP2	src kinase associated phosphoprotein 2	1.242	2.62e-05	0.00086
GPR98	adhesion G protein-coupled receptor V1	-2.613	2.65e-05	0.000871
PKHD1	polycystic kidney and hepatic disease 1 (autosomal recessive)	-2.285	2.66e-05	0.000872
NCAPH	non-SMC condensin I complex, subunit H	3.269	2.67e-05	0.000872
MGC12982		2.484	2.68e-05	0.000875
CELP	carboxyl ester lipase pseudogene	-4.302	2.73e-05	0.000889
UGT2B15	UDP glucuronosyltransferase 2 family, polypeptide B15	-2.125	2.73e-05	0.000888
SLC25A25	solute carrier family 25 (mitochondrial carrier; phosphate carrier), member 25	-1.819	2.74e-05	0.000889
COCH	cochlin	-1.675	2.79e-05	0.000903
PLA2G7	phospholipase A2, group VII (platelet-activating factor acetylhydrolase, plasma)	2.180	2.8e-05	0.000903
TRIM29	tripartite motif containing 29	3.377	2.8e-05	0.000903
SERP1	stress-associated endoplasmic reticulum protein 1	-1.474	2.84e-05	0.000914
ERN2	endoplasmic reticulum to nucleus signaling 2	3.002	2.86e-05	0.000917
UGT1A6	UDP glucuronosyltransferase 1 family, polypeptide A6	2.984	2.86e-05	0.000917
IDO1	indoleamine 2,3-dioxygenase 1	1.451	2.87e-05	0.000919
FSCN1	fascin actin-bundling protein 1	2.137	2.9e-05	0.000927
SCG5	secretogranin V	-1.564	2.9e-05	0.000927
PNLIPRP2	pancreatic lipase-related protein 2	-5.596	2.95e-05	0.000939
TLR6	toll-like receptor 6	1.747	2.98e-05	0.000947
LOC100306951		-1.765	3.06e-05	0.000971
CDKN3	cyclin-dependent kinase inhibitor 3	2.521	3.11e-05	0.000986
ZBP1	Z-DNA binding protein 1	2.320	3.13e-05	0.000991
FOXL1	forkhead box L1	3.055	3.14e-05	0.000993
MAN1A2	mannosidase, alpha, class 1A, member 2	-1.371	3.2e-05	0.00101
MB21D1	Mab-21 domain containing 1	1.516	3.2e-05	0.00101
UGT2A3	UDP glucuronosyltransferase 2 family, polypeptide A3	-1.548	3.2e-05	0.00101
PHACTR3	phosphatase and actin regulator 3	2.442	3.21e-05	0.00101
MST1R	macrophage stimulating 1 receptor	1.979	3.22e-05	0.00101
FKBP11	FK506 binding protein 11, 19 kDa	-1.958	3.25e-05	0.00101
GPR126	adhesion G protein-coupled receptor G6	1.381	3.28e-05	0.00102
MIAT	myocardial infarction associated transcript (non-protein coding)	1.805	3.33e-05	0.00104
IAPP	islet amyloid polypeptide	-3.270	3.34e-05	0.00104
HAPLN3	hyaluronan and proteoglycan link protein 3	2.209	3.36e-05	0.00104
EFNA2	ephrin-A2	3.448	3.38e-05	0.00105
CCR7	chemokine (C-C motif) receptor 7	2.258	3.39e-05	0.00105
FBXW12	F-box and WD repeat domain containing 12	-4.000	3.4e-05	0.00105
AZGP1	alpha-2-glycoprotein 1, zinc-binding	-3.111	3.41e-05	0.00105
SH3KBP1	SH3-domain kinase binding protein 1	1.172	3.43e-05	0.00105
SLC25A15	solute carrier family 25 (mitochondrial carrier; ornithine transporter) member 15	-1.682	3.5e-05	0.00107
GBP2	guanylate binding protein 2, interferon-inducible	1.402	3.54e-05	0.00108
SCGN	secretagogin, EF-hand calcium binding protein	-2.710	3.56e-05	0.00109
SLFN5	schlafen family member 5	1.196	3.56e-05	0.00109
LOC645166	lymphocyte-specific protein 1 pseudogene	1.618	3.57e-05	0.00109
ARHGAP27	Rho GTPase activating protein 27	1.555	3.59e-05	0.00109
KCNJ16	potassium channel, inwardly rectifying subfamily J, member 16	-3.531	3.59e-05	0.00109
PPP2R2D	protein phosphatase 2, regulatory subunit B, delta	-1.542	3.6e-05	0.00109
GAD2	glutamate decarboxylase 2 (pancreatic islets and brain, 65kDa)	-2.729	3.66e-05	0.00111
KLF15	Kruppel-like factor 15	-2.930	3.66e-05	0.00111
C16orf48	enkurin domain containing 1	-1.782	3.69e-05	0.00111
NOSIP	nitric oxide synthase interacting protein	-1.680	3.69e-05	0.00111
LOC286467		-2.018	3.71e-05	0.00111
SIX1	SIX homeobox 1	4.316	3.73e-05	0.00112
STEAP1	six transmembrane epithelial antigen of the prostate 1	1.724	3.77e-05	0.00113
C3orf15	MYCBP-associated, testis expressed 1	-1.917	3.81e-05	0.00114
RPL34	ribosomal protein L34	-1.603	3.81e-05	0.00114
ERAP2	endoplasmic reticulum aminopeptidase 2	1.263	3.84e-05	0.00114
CLEC2D	C-type lectin domain family 2, member D	1.265	3.85e-05	0.00114
SEMA7A	semaphorin 7A, GPI membrane anchor (John Milton Hagen blood group)	2.588	3.87e-05	0.00115
CTSC	cathepsin C	1.225	3.88e-05	0.00115
GRB14	growth factor receptor-bound protein 14	-2.201	3.89e-05	0.00115
TMEM56	transmembrane protein 56	-1.452	3.9e-05	0.00115
KLF7	Kruppel-like factor 7 (ubiquitous)	1.343	3.94e-05	0.00116
ARPC1B	actin related protein 2/3 complex, subunit 1B, 41kDa	1.354	3.97e-05	0.00117
CPA1	carboxypeptidase A1 (pancreatic)	-7.728	3.98e-05	0.00117
KIF18A	kinesin family member 18A	2.053	3.99e-05	0.00117
FAM134B	family with sequence similarity 134, member B	-1.791	4.02e-05	0.00118
EFNA5	ephrin-A5	2.132	4.03e-05	0.00118
WNK2	WNK lysine deficient protein kinase 2	-1.604	4.07e-05	0.00119
CPB1	carboxypeptidase B1 (tissue)	-7.687	4.08e-05	0.00119
BTLA	B and T lymphocyte associated	2.043	4.09e-05	0.00119
BUB1B	BUB1 mitotic checkpoint serine/threonine kinase B	2.396	4.11e-05	0.00119
INS	insulin	-4.035	4.11e-05	0.00119
MX1	MX dynamin-like GTPase 1	1.438	4.13e-05	0.00119
PKP1	plakophilin 1	3.478	4.13e-05	0.00119
TOM1L1	target of myb1 like 1 membrane trafficking protein	-1.314	4.13e-05	0.00119
NOX1	NADPH oxidase 1	3.740	4.14e-05	0.00119
MFSD6L	major facilitator superfamily domain containing 6-like	-2.555	4.15e-05	0.00119
ZNF695	zinc finger protein 695	3.006	4.15e-05	0.00119
SLC45A3	solute carrier family 45, member 3	2.806	4.17e-05	0.00119
CDC6	cell division cycle 6	1.796	4.19e-05	0.0012
GATM	glycine amidinotransferase (L-arginine:glycine amidinotransferase)	-4.139	4.19e-05	0.0012
TOMM7	translocase of outer mitochondrial membrane 7 homolog (yeast)	-1.254	4.2e-05	0.0012
RNASE1	ribonuclease, RNase A family, 1 (pancreatic)	-3.503	4.23e-05	0.0012
SLC9A2	solute carrier family 9, subfamily A (NHE2, cation proton antiporter 2), member 2	3.594	4.24e-05	0.0012
LOC644838	uncharacterized LOC644838	-3.917	4.3e-05	0.00122
XDH	xanthine dehydrogenase	2.251	4.31e-05	0.00122
VNN1	vanin 1	2.468	4.33e-05	0.00123
SERPINB3	serpin peptidase inhibitor, clade B (ovalbumin), member 3	4.956	4.37e-05	0.00123
HS6ST2	heparan sulfate 6-O-sulfotransferase 2	-2.278	4.39e-05	0.00124
CAPG	capping protein (actin filament), gelsolin-like	1.599	4.42e-05	0.00124
C1orf130	noncompact myelin associated protein	-1.795	4.42e-05	0.00124
RUNX1	runt-related transcription factor 1	1.780	4.43e-05	0.00124
ZG16	zymogen granule protein 16	-3.052	4.43e-05	0.00124
CHN2	chimerin 2	-1.356	4.52e-05	0.00126
TDH	L-threonine dehydrogenase (pseudogene)	-3.085	4.52e-05	0.00126
ALG5	ALG5, dolichyl-phosphate beta-glucosyltransferase	-1.306	4.55e-05	0.00127
CADPS2	Ca++-dependent secretion activator 2	-1.221	4.55e-05	0.00127
PIM2	Pim-2 proto-oncogene, serine/threonine kinase	1.728	4.61e-05	0.00128
RORC	RAR-related orphan receptor C	-2.083	4.61e-05	0.00128
A2LD1	gamma-glutamylamine cyclotransferase	-1.429	4.63e-05	0.00128
WISP1	WNT1 inducible signaling pathway protein 1	2.540	4.65e-05	0.00129
ABCA12	ATP-binding cassette, sub-family A (ABC1), member 12	1.943	4.68e-05	0.00129
KIF11	kinesin family member 11	1.756	4.69e-05	0.00129
ICOS	inducible T-cell co-stimulator	2.715	4.76e-05	0.00131
ASF1B	anti-silencing function 1B histone chaperone	2.349	4.79e-05	0.00131
EFNB1	ephrin-B1	1.717	4.8e-05	0.00131
GIMAP2	GTPase, IMAP family member 2	1.453	4.8e-05	0.00131
SLC38A5	solute carrier family 38, member 5	-2.124	4.85e-05	0.00132
PEBP4	phosphatidylethanolamine-binding protein 4	-3.229	4.86e-05	0.00132
SLC39A5	solute carrier family 39 (zinc transporter), member 5	-3.398	4.86e-05	0.00132
MUC17	mucin 17, cell surface associated	3.528	4.9e-05	0.00133
DPYSL3	dihydropyrimidinase-like 3	1.806	4.94e-05	0.00134
TBC1D2	TBC1 domain family, member 2	1.652	4.96e-05	0.00134
ONECUT1	one cut homeobox 1	-2.972	5.01e-05	0.00136
MARVELD1	MARVEL domain containing 1	1.462	5.05e-05	0.00136
NLRC5	NLR family, CARD domain containing 5	1.330	5.1e-05	0.00138
CYBB	cytochrome b-245, beta polypeptide	1.894	5.13e-05	0.00138
CDC45	cell division cycle 45	2.945	5.15e-05	0.00138
SLC39A8	solute carrier family 39 (zinc transporter), member 8	-1.698	5.15e-05	0.00138
PAK3	p21 protein (Cdc42/Rac)-activated kinase 3	-2.305	5.17e-05	0.00139
DDX60L	DEAD (Asp-Glu-Ala-Asp) box polypeptide 60-like	1.100	5.26e-05	0.00141
CXorf61	cancer/testis antigen 83	7.636	5.27e-05	0.00141
SLC16A4	solute carrier family 16, member 4	1.414	5.32e-05	0.00142
LBP	lipopolysaccharide binding protein	3.673	5.33e-05	0.00142
NR0B2	nuclear receptor subfamily 0, group B, member 2	-2.666	5.36e-05	0.00143
LOC100422737	uncharacterized LOC100422737	-2.588	5.4e-05	0.00143
KIAA1324	KIAA1324	-2.759	5.42e-05	0.00144
FAM59A	GRB2 associated, regulator of MAPK1	-1.196	5.44e-05	0.00144
PTK2B	protein tyrosine kinase 2 beta	1.227	5.45e-05	0.00144
ADCY7	adenylate cyclase 7	1.314	5.46e-05	0.00144
PCBD1	pterin-4 alpha-carbinolamine dehydratase/dimerization cofactor of hepatocyte nuclear factor 1 alpha	-1.300	5.47e-05	0.00144
KIAA2022	KIAA2022	-2.165	5.48e-05	0.00144
LGALS3BP	lectin, galactoside-binding, soluble, 3 binding protein	1.150	5.48e-05	0.00144
ACADM	acyl-CoA dehydrogenase, C-4 to C-12 straight chain	-1.147	5.53e-05	0.00145
BEX2	brain expressed X-linked 2	-2.587	5.55e-05	0.00145
LOC100506795		-2.111	5.56e-05	0.00145
LOC100505839		2.386	5.62e-05	0.00147
PIF1	PIF1 5'-to-3' DNA helicase	2.505	5.64e-05	0.00147
RNF212	ring finger protein 212	-2.443	5.65e-05	0.00147
CATSPERB	catsper channel auxiliary subunit beta	-1.688	5.67e-05	0.00147
IKZF1	IKAROS family zinc finger 1 (Ikaros)	1.607	5.67e-05	0.00147
PSAT1	phosphoserine aminotransferase 1	-2.207	5.71e-05	0.00148
KIAA0922	KIAA0922	-1.280	5.72e-05	0.00148
GBP4	guanylate binding protein 4	1.378	5.79e-05	0.0015
IQGAP2	IQ motif containing GTPase activating protein 2	-1.339	5.86e-05	0.00151
MCCC1	methylcrotonoyl-CoA carboxylase 1 (alpha)	-1.227	5.87e-05	0.00151
FLJ36777	uncharacterized LOC730971	-2.203	5.96e-05	0.00153
TNFAIP2	tumor necrosis factor, alpha-induced protein 2	1.571	5.96e-05	0.00153
DMBT1	deleted in malignant brain tumors 1	3.106	5.97e-05	0.00153
PTPRR	protein tyrosine phosphatase, receptor type, R	3.126	5.98e-05	0.00153
HIST1H3J	histone cluster 1, H3j	2.189	6e-05	0.00154
TMEM45B	transmembrane protein 45B	1.850	6.02e-05	0.00154
CDC7	cell division cycle 7	1.463	6.06e-05	0.00155
DNMT1	DNA (cytosine-5-)-methyltransferase 1	1.385	6.13e-05	0.00156
MYO3A	myosin IIIA	-1.722	6.14e-05	0.00156
GBP5	guanylate binding protein 5	1.537	6.16e-05	0.00156
FERMT3	fermitin family member 3	1.621	6.19e-05	0.00157
MT1E	metallothionein 1E	-1.901	6.19e-05	0.00157
PTPRQ	protein tyrosine phosphatase, receptor type, Q	-2.506	6.21e-05	0.00157
DNAH2	dynein, axonemal, heavy chain 2	2.389	6.26e-05	0.00158
SARDH	sarcosine dehydrogenase	-2.427	6.28e-05	0.00158
LOC145837		-2.163	6.34e-05	0.0016
SRPRB	signal recognition particle receptor, B subunit	-1.391	6.36e-05	0.0016
AMHR2	anti-Mullerian hormone receptor, type II	-2.964	6.38e-05	0.0016
FUT1	fucosyltransferase 1 (galactoside 2-alpha-L-fucosyltransferase, H blood group)	-1.990	6.39e-05	0.0016
TPD52L1	tumor protein D52-like 1	-1.733	6.4e-05	0.0016
PDE4B	phosphodiesterase 4B, cAMP-specific	1.505	6.43e-05	0.00161
MYO3B	myosin IIIB	-1.632	6.47e-05	0.00162
PDK4	pyruvate dehydrogenase kinase, isozyme 4	-2.630	6.53e-05	0.00163
ANKRD29	ankyrin repeat domain 29	1.758	6.57e-05	0.00163
CIRBP	cold inducible RNA binding protein	-1.282	6.57e-05	0.00163
CYP4F12	cytochrome P450, family 4, subfamily F, polypeptide 12	2.876	6.61e-05	0.00164
ITGB4	integrin, beta 4	1.829	6.62e-05	0.00164
LCN2	lipocalin 2	2.131	6.64e-05	0.00164
ZNF704	zinc finger protein 704	-1.340	6.64e-05	0.00164
SCGB3A1	secretoglobin, family 3A, member 1	-3.678	6.65e-05	0.00164
SLC1A2	solute carrier family 1 (glial high affinity glutamate transporter), member 2	-3.578	6.66e-05	0.00164
GJB1	gap junction protein, beta 1, 32kDa	-1.937	6.7e-05	0.00165
SCG3	secretogranin III	-1.797	6.75e-05	0.00166
DPEP1	dipeptidase 1 (renal)	-2.253	6.76e-05	0.00166
MATL2963		1.557	6.82e-05	0.00167
TMC7	transmembrane channel-like 7	1.815	6.89e-05	0.00168
CD163L1	CD163 molecule-like 1	1.648	6.9e-05	0.00168
SERPINA4	serpin peptidase inhibitor, clade A (alpha-1 antiproteinase, antitrypsin), member 4	-2.002	6.9e-05	0.00168
ECM1	extracellular matrix protein 1	1.738	6.91e-05	0.00168
FBN2	fibrillin 2	2.575	6.93e-05	0.00168
LGR5	leucine-rich repeat containing G protein-coupled receptor 5	3.123	6.93e-05	0.00168
C15orf54	chromosome 15 open reading frame 54	-1.983	6.96e-05	0.00169
TMEM125	transmembrane protein 125	-2.528	6.96e-05	0.00169
LAPTM5	lysosomal protein transmembrane 5	1.549	6.99e-05	0.00169
CXCL10	chemokine (C-X-C motif) ligand 10	1.982	7e-05	0.00169
TRAF1	TNF receptor-associated factor 1	1.874	7.05e-05	0.0017
SPOCK2	sparc/osteonectin, cwcv and kazal-like domains proteoglycan (testican) 2	1.595	7.07e-05	0.0017
ERN1	endoplasmic reticulum to nucleus signaling 1	-1.435	7.08e-05	0.0017
CDK1	cyclin-dependent kinase 1	2.612	7.12e-05	0.00171
EFCAB6	EF-hand calcium binding domain 6	-1.449	7.14e-05	0.00171
PELI2	pellino E3 ubiquitin protein ligase family member 2	-1.263	7.27e-05	0.00174
LINC00339	long intergenic non-protein coding RNA 339	-2.105	7.34e-05	0.00176
PIK3R6	phosphoinositide-3-kinase, regulatory subunit 6	1.910	7.42e-05	0.00177
C19orf21	mitotic spindle positioning	3.051	7.44e-05	0.00177
IGSF11	immunoglobulin superfamily, member 11	-2.348	7.47e-05	0.00178
FABP2	fatty acid binding protein 2, intestinal	3.674	7.48e-05	0.00178
ITGAL	integrin, alpha L (antigen CD11A (p180), lymphocyte function-associated antigen 1; alpha polypeptide)	1.585	7.49e-05	0.00178
CCL22	chemokine (C-C motif) ligand 22	2.319	7.53e-05	0.00178
MUM1L1	melanoma associated antigen (mutated) 1-like 1	-2.366	7.53e-05	0.00178
C2orf89	TraB domain containing 2A	2.708	7.57e-05	0.00179
PSMB8	proteasome (prosome, macropain) subunit, beta type, 8	1.286	7.63e-05	0.0018
PALM3	paralemmin 3	-1.695	7.64e-05	0.0018
AIM2	absent in melanoma 2	1.938	7.75e-05	0.00183
RWDD1	RWD domain containing 1	-1.236	7.76e-05	0.00183
MBOAT2	membrane bound O-acyltransferase domain containing 2	1.682	7.77e-05	0.00183
ARHGAP11A	Rho GTPase activating protein 11A	1.438	7.8e-05	0.00183
DGCR5	DiGeorge syndrome critical region gene 5 (non-protein coding)	-3.761	7.81e-05	0.00183
RUNX2	runt-related transcription factor 2	1.677	7.86e-05	0.00184
CR1	complement component (3b/4b) receptor 1 (Knops blood group)	1.729	7.88e-05	0.00184
LOC100506660		2.760	7.89e-05	0.00184
OR6T1	olfactory receptor, family 6, subfamily T, member 1	-3.398	7.93e-05	0.00185
ANKRD20A8P	ankyrin repeat domain 20 family, member A8, pseudogene	-1.706	7.97e-05	0.00186
IFI44L	interferon-induced protein 44-like	1.817	8.09e-05	0.00188
LRP8	low density lipoprotein receptor-related protein 8, apolipoprotein e receptor	1.675	8.12e-05	0.00188
MS4A1	membrane-spanning 4-domains, subfamily A, member 1	2.367	8.12e-05	0.00188
CXCL17	chemokine (C-X-C motif) ligand 17	-2.924	8.13e-05	0.00188
FAM161A	family with sequence similarity 161, member A	-1.181	8.15e-05	0.00188
KCNJ8	potassium channel, inwardly rectifying subfamily J, member 8	-1.911	8.22e-05	0.0019
ENTPD3	ectonucleoside triphosphate diphosphohydrolase 3	-2.025	8.29e-05	0.00191
NPHS1	nephrosis 1, congenital, Finnish type (nephrin)	-2.092	8.38e-05	0.00192
PDPN	podoplanin	1.596	8.38e-05	0.00192
PLAUR	plasminogen activator, urokinase receptor	1.545	8.38e-05	0.00192
ZNF33B	zinc finger protein 33B	-1.237	8.43e-05	0.00193
SEMA3C	sema domain, immunoglobulin domain (Ig), short basic domain, secreted, (semaphorin) 3C	1.700	8.48e-05	0.00194
CGNL1	cingulin-like 1	-1.106	8.54e-05	0.00195
ARHGEF2	Rho/Rac guanine nucleotide exchange factor (GEF) 2	1.191	8.55e-05	0.00195
LOC285972		2.376	8.55e-05	0.00195
CA12	carbonic anhydrase XII	-1.960	8.65e-05	0.00197
RSAD2	radical S-adenosyl methionine domain containing 2	1.396	8.88e-05	0.00202
BRCA2	breast cancer 2, early onset	1.418	8.91e-05	0.00202
CYP24A1	cytochrome P450, family 24, subfamily A, polypeptide 1	3.686	8.92e-05	0.00202
INPP4B	inositol polyphosphate-4-phosphatase, type II, 105kDa	1.135	8.93e-05	0.00202
OR4D5	olfactory receptor, family 4, subfamily D, member 5	-3.515	8.93e-05	0.00202
SGK1	serum/glucocorticoid regulated kinase 1	-1.613	8.93e-05	0.00202
CKS2	CDC28 protein kinase regulatory subunit 2	1.788	8.94e-05	0.00202
LY75	lymphocyte antigen 75	1.608	8.94e-05	0.00202
CLC	Charcot-Leyden crystal galectin	2.351	9.01e-05	0.00203
CCNG1	cyclin G1	-1.133	9.02e-05	0.00203
S100A2	S100 calcium binding protein A2	2.981	9.02e-05	0.00203
SLC41A1	solute carrier family 41 (magnesium transporter), member 1	-1.547	9.07e-05	0.00203
TRIM38	tripartite motif containing 38	1.089	9.09e-05	0.00204
SAT2	spermidine/spermine N1-acetyltransferase family member 2	-1.264	9.11e-05	0.00204
LOC100287314		2.012	9.17e-05	0.00205
CERS4	ceramide synthase 4	-1.732	9.2e-05	0.00205
MLF1IP	centromere protein U	1.562	9.28e-05	0.00207
FAM83D	family with sequence similarity 83, member D	2.863	9.3e-05	0.00207
MYCL1	v-myc avian myelocytomatosis viral oncogene lung carcinoma derived homolog	-1.691	9.34e-05	0.00208
DDX60	DEAD (Asp-Glu-Ala-Asp) box polypeptide 60	1.209	9.39e-05	0.00208
AQP12B	aquaporin 12A	-4.225	9.4e-05	0.00208
RAP1GAP	RAP1 GTPase activating protein	-1.651	9.44e-05	0.00209
CHRNB3	cholinergic receptor, nicotinic, beta 3 (neuronal)	-3.184	9.61e-05	0.00213
SDC1	syndecan 1	1.188	9.63e-05	0.00213
MYH7	myosin, heavy chain 7, cardiac muscle, beta	-4.311	9.68e-05	0.00214
ORC6	origin recognition complex, subunit 6	1.901	9.76e-05	0.00215
FAM54A	mitochondrial fission regulator 2	2.630	9.87e-05	0.00217
MYO1G	myosin IG	1.758	0.0001	0.0022
LOC100130231		1.736	0.0001	0.0022
ADHFE1	alcohol dehydrogenase, iron containing, 1	-1.685	0.000101	0.00222
FUT9	fucosyltransferase 9 (alpha (1,3) fucosyltransferase)	-2.432	0.000101	0.00222
HLA-F	major histocompatibility complex, class I, F	1.335	0.000101	0.00222
C4BPB	complement component 4 binding protein, beta	2.219	0.000102	0.00223
CDCA3	cell division cycle associated 3	3.011	0.000103	0.00224
RALYL	RALY RNA binding protein-like	-2.248	0.000103	0.00224
TBC1D30	TBC1 domain family, member 30	-1.652	0.000103	0.00224
WDFY4	WDFY family member 4	1.404	0.000103	0.00224
DNASE1	deoxyribonuclease I	-1.572	0.000104	0.00225
P2RX1	purinergic receptor P2X, ligand gated ion channel, 1	-2.826	0.000104	0.00226
AFAP1	actin filament associated protein 1	1.262	0.000105	0.00226
CLUL1	clusterin-like 1 (retinal)	-1.994	0.000105	0.00226
HGD	homogentisate 1,2-dioxygenase	-1.568	0.000105	0.00226
ALDH6A1	aldehyde dehydrogenase 6 family, member A1	-1.391	0.000106	0.00228
BRIP1	BRCA1 interacting protein C-terminal helicase 1	1.375	0.000106	0.00229
ECHDC3	enoyl CoA hydratase domain containing 3	-1.824	0.000106	0.00228
HIST1H1B	histone cluster 1, H1b	2.313	0.000107	0.0023
SCD	stearoyl-CoA desaturase (delta-9-desaturase)	1.126	0.000107	0.0023
KIAA1211	KIAA1211	1.931	0.000108	0.00232
FRAS1	Fraser extracellular matrix complex subunit 1	-1.275	0.000109	0.00233
C11orf41	KIAA1549-like	1.930	0.000109	0.00232
SIRPG	signal-regulatory protein gamma	2.358	0.000109	0.00233
LOC646627		7.860	0.000109	0.00233
CHEK1	checkpoint kinase 1	1.471	0.000111	0.00236
SAMD9L	sterile alpha motif domain containing 9-like	1.357	0.000111	0.00236
SLC30A2	solute carrier family 30 (zinc transporter), member 2	-2.514	0.000111	0.00236
VAV1	vav 1 guanine nucleotide exchange factor	1.752	0.000111	0.00236
GLRB	glycine receptor, beta	-1.571	0.000112	0.00237
KCNMB4	potassium channel subfamily M regulatory beta subunit 4	1.394	0.000112	0.00237
LOC389765	kinesin family member 27 pseudogene	-1.173	0.000112	0.00237
P4HB	prolyl 4-hydroxylase, beta polypeptide	-1.549	0.000112	0.00237
CD300LF	CD300 molecule-like family member f	2.555	0.000113	0.00239
CHST9	carbohydrate (N-acetylgalactosamine 4-0) sulfotransferase 9	-3.043	0.000113	0.00239
MICAL1	microtubule associated monooxygenase, calponin and LIM domain containing 1	1.417	0.000113	0.00238
RPL36AL	ribosomal protein L36a-like	-1.229	0.000115	0.00241
FANCA	Fanconi anemia, complementation group A	2.167	0.000116	0.00243
LMO3	LIM domain only 3 (rhombotin-like 2)	-2.001	0.000116	0.00243
PRR5L	proline rich 5 like	1.848	0.000116	0.00243
C5	complement component 5	-1.629	0.000117	0.00244
NMU	neuromedin U	5.043	0.000117	0.00244
OSBPL10	oxysterol binding protein-like 10	1.560	0.000117	0.00244
TNFRSF9	tumor necrosis factor receptor superfamily, member 9	2.384	0.000117	0.00244
KIAA1524	KIAA1524	1.375	0.000118	0.00246
OLFML2B	olfactomedin-like 2B	2.535	0.000118	0.00245
PCMTD1	protein-L-isoaspartate (D-aspartate) O-methyltransferase domain containing 1	-1.255	0.000119	0.00248
AMPD3	adenosine monophosphate deaminase 3	1.328	0.00012	0.00248
CNTN3	contactin 3 (plasmacytoma associated)	-1.504	0.00012	0.00248
GAL3ST4	galactose-3-O-sulfotransferase 4	1.749	0.00012	0.00249
KLK11	kallikrein-related peptidase 11	-2.633	0.00012	0.00248
SMPDL3B	sphingomyelin phosphodiesterase, acid-like 3B	-1.697	0.00012	0.00249
ACRV1	acrosomal vesicle protein 1	3.973	0.000121	0.0025
IL21R	interleukin 21 receptor	2.570	0.000121	0.00249
WIPF1	WAS/WASL interacting protein family, member 1	1.385	0.000121	0.0025
ZDBF2	zinc finger, DBF-type containing 2	-1.373	0.000121	0.00249
AKR1B10	aldo-keto reductase family 1, member B10 (aldose reductase)	2.821	0.000122	0.0025
CCL13	chemokine (C-C motif) ligand 13	2.989	0.000122	0.0025
CENPL	centromere protein L	1.684	0.000123	0.00251
NCF2	neutrophil cytosolic factor 2	1.483	0.000123	0.00251
POSTN	periostin, osteoblast specific factor	3.403	0.000123	0.00251
EIF3L	eukaryotic translation initiation factor 3, subunit L	-1.404	0.000124	0.00254
PTPRO	protein tyrosine phosphatase, receptor type, O	2.145	0.000124	0.00253
ACADL	acyl-CoA dehydrogenase, long chain	-2.712	0.000125	0.00254
MUC4	mucin 4, cell surface associated	2.485	0.000125	0.00254
RUNX1-IT1	RUNX1 intronic transcript 1	1.980	0.000125	0.00254
PLK4	polo-like kinase 4	1.617	0.000126	0.00256
MYO7B	myosin VIIB	2.624	0.000128	0.00259
PABPC4	poly(A) binding protein, cytoplasmic 4 (inducible form)	-1.610	0.000128	0.00258
UCP2	uncoupling protein 2 (mitochondrial, proton carrier)	1.275	0.000128	0.00258
PAEP	progestagen-associated endometrial protein	8.062	0.00013	0.00262
FAM174B	family with sequence similarity 174, member B	-1.802	0.000131	0.00263
HELLS	helicase, lymphoid-specific	1.564	0.000131	0.00263
ISYNA1	inositol-3-phosphate synthase 1	-1.480	0.000131	0.00263
MMP10	matrix metallopeptidase 10	4.016	0.000133	0.00266
SLC9A10	solute carrier family 9, subfamily C (Na+-transporting carboxylic acid decarboxylase), member 1	-1.558	0.000133	0.00266
CDH17	cadherin 17, LI cadherin (liver-intestine)	2.784	0.000134	0.00268
FBXO25	F-box protein 25	-1.055	0.000134	0.00268
ZWINT	ZW10 interacting kinetochore protein	1.779	0.000134	0.00268
ATP10A	ATPase, class V, type 10A	1.882	0.000135	0.0027
C4orf19	chromosome 4 open reading frame 19	-1.293	0.000135	0.00269
CD28	CD28 molecule	1.882	0.000135	0.00269
LOC646576		-2.484	0.000136	0.00271
SIGLEC10	sialic acid binding Ig-like lectin 10	1.988	0.000138	0.00275
STX8	syntaxin 8	-1.306	0.000138	0.00275
CD4	CD4 molecule	1.310	0.000139	0.00275
COL4A5	collagen, type IV, alpha 5	1.784	0.00014	0.00278
CSDC2	cold shock domain containing C2, RNA binding	-2.029	0.000141	0.00278
FOXD2	forkhead box D2	2.699	0.000141	0.00278
PRDM1	PR domain containing 1, with ZNF domain	1.549	0.000141	0.00278
SERPINB9	serpin peptidase inhibitor, clade B (ovalbumin), member 9	1.359	0.000141	0.00278
CORO1A	coronin, actin binding protein, 1A	1.504	0.000142	0.00279
FCGR3A	Fc fragment of IgG, low affinity IIIa, receptor (CD16a)	1.894	0.000142	0.00278
LONRF2	LON peptidase N-terminal domain and ring finger 2	-1.283	0.000142	0.00278
SIDT2	SID1 transmembrane family, member 2	-1.315	0.000142	0.00279
SIGLEC11	sialic acid binding Ig-like lectin 11	-2.171	0.000142	0.00278
SULT1E1	sulfotransferase family 1E, estrogen-preferring, member 1	2.993	0.000142	0.00278
FLVCR2	feline leukemia virus subgroup C cellular receptor family, member 2	1.720	0.000143	0.0028
PPARG	peroxisome proliferator-activated receptor gamma	1.417	0.000143	0.0028
SLC25A5	solute carrier family 25 (mitochondrial carrier; adenine nucleotide translocator), member 5	-1.218	0.000143	0.00279
C18orf54	chromosome 18 open reading frame 54	1.593	0.000144	0.00281
GSTO2	glutathione S-transferase omega 2	-1.606	0.000146	0.00285
COTL1	coactosin-like F-actin binding protein 1	1.082	0.000148	0.00287
FYB	FYN binding protein	1.725	0.000148	0.00287
KRT12	keratin 12, type I	4.599	0.000148	0.00287
LILRB2	leukocyte immunoglobulin-like receptor, subfamily B (with TM and ITIM domains), member 2	1.502	0.000148	0.00287
PI15	peptidase inhibitor 15	2.092	0.000148	0.00287
TYMP	thymidine phosphorylase	1.605	0.000148	0.00287
LOC100616668		-1.480	0.000148	0.00287
GRIN2B	glutamate receptor, ionotropic, N-methyl D-aspartate 2B	3.119	0.00015	0.00289
SH3YL1	SH3 and SYLF domain containing 1	-1.391	0.000152	0.00293
HOXB2	homeobox B2	1.797	0.000153	0.00295
HRASLS5	HRAS-like suppressor family, member 5	-2.096	0.000153	0.00295
LILRB4	leukocyte immunoglobulin-like receptor, subfamily B (with TM and ITIM domains), member 4	2.003	0.000156	0.003
LOC148709	actin pseudogene	2.683	0.000156	0.003
PBLD	phenazine biosynthesis-like protein domain containing	-1.407	0.00016	0.00307
SERPINI1	serpin peptidase inhibitor, clade I (neuroserpin), member 1	-2.256	0.00016	0.00307
ACTN1	actinin, alpha 1	1.122	0.000161	0.00308
ELK3	ELK3, ETS-domain protein (SRF accessory protein 2)	1.163	0.000162	0.0031
PCK1	phosphoenolpyruvate carboxykinase 1 (soluble)	2.590	0.000163	0.00312
SLC25A45	solute carrier family 25, member 45	-1.749	0.000163	0.00311
CD97	adhesion G protein-coupled receptor E5	1.044	0.000164	0.00312
FBXO32	F-box protein 32	1.543	0.000166	0.00315
KIFC1	kinesin family member C1	2.261	0.000166	0.00315
SPCS1	signal peptidase complex subunit 1	-1.164	0.000166	0.00315
TLR4	toll-like receptor 4	1.194	0.000166	0.00315
DUSP6	dual specificity phosphatase 6	1.187	0.000168	0.00318
MYT1L	myelin transcription factor 1-like	-2.274	0.000168	0.00318
VSIG2	V-set and immunoglobulin domain containing 2	2.295	0.000168	0.00318
CAMK2N1	calcium/calmodulin-dependent protein kinase II inhibitor 1	1.255	0.000169	0.00319
GATS	GATS, stromal antigen 3 opposite strand	-1.382	0.000169	0.00319
ADCY3	adenylate cyclase 3	1.314	0.00017	0.0032
DGKA	diacylglycerol kinase, alpha 80kDa	1.030	0.00017	0.0032
NEURL3	neuralized E3 ubiquitin protein ligase 3	-2.230	0.00017	0.0032
LOC729013		-1.604	0.00017	0.0032
HAS2	hyaluronan synthase 2	1.514	0.000171	0.0032
CLIC5	chloride intracellular channel 5	1.235	0.000173	0.00323
ELOVL2	ELOVL fatty acid elongase 2	-1.566	0.000173	0.00323
ARFGAP3	ADP-ribosylation factor GTPase activating protein 3	-1.075	0.000174	0.00324
ENO2	enolase 2 (gamma, neuronal)	1.553	0.000174	0.00324
HIST1H2BH	histone cluster 1, H2bh	2.225	0.000174	0.00324
ZNF711	zinc finger protein 711	-1.070	0.000174	0.00324
GJB5	gap junction protein, beta 5, 31.1kDa	3.339	0.000175	0.00326
ADAMTS2	ADAM metallopeptidase with thrombospondin type 1 motif, 2	1.711	0.000176	0.00326
SLC17A9	solute carrier family 17 (vesicular nucleotide transporter), member 9	1.823	0.000176	0.00326
STEAP2	STEAP family member 2, metalloreductase	0.949	0.000178	0.00331
ARL4A	ADP-ribosylation factor-like 4A	1.242	0.000179	0.00331
MAF	v-maf avian musculoaponeurotic fibrosarcoma oncogene homolog	1.432	0.000179	0.00332
RPL32	ribosomal protein L32	-1.372	0.000179	0.00332
EYA1	EYA transcriptional coactivator and phosphatase 1	2.179	0.00018	0.00333
FCRL1	Fc receptor-like 1	2.748	0.00018	0.00332
CTH	cystathionine gamma-lyase	-1.711	0.000181	0.00334
GPRC5C	G protein-coupled receptor, class C, group 5, member C	-1.549	0.000181	0.00334
HS3ST1	heparan sulfate (glucosamine) 3-O-sulfotransferase 1	1.811	0.000181	0.00334
GABRB3	gamma-aminobutyric acid (GABA) A receptor, beta 3	-2.251	0.000183	0.00337
MYBL1	v-myb avian myeloblastosis viral oncogene homolog-like 1	1.525	0.000184	0.00338
SYDE2	synapse defective 1, Rho GTPase, homolog 2 (C. elegans)	-1.289	0.000185	0.0034
ECE2	endothelin converting enzyme 2	-2.176	0.000186	0.00341
GSTA4	glutathione S-transferase alpha 4	-1.378	0.000187	0.00342
TSPAN6	tetraspanin 6	-1.019	0.000187	0.00342
ARHGEF1	Rho guanine nucleotide exchange factor (GEF) 1	1.123	0.000188	0.00342
CD300A	CD300a molecule	1.698	0.000188	0.00342
ADTRP	androgen-dependent TFPI-regulating protein	2.349	0.000189	0.00344
MST1P9	macrophage stimulating 1-like	-1.830	0.000189	0.00344
IL1A	interleukin 1, alpha	3.052	0.00019	0.00345
KIAA1024	KIAA1024	-1.279	0.00019	0.00345
PIK3IP1	phosphoinositide-3-kinase interacting protein 1	1.452	0.00019	0.00345
HOXD-AS1	HOXD antisense growth-associated long non-coding RNA	1.949	0.000191	0.00346
UBD	ubiquitin D	2.347	0.000191	0.00346
GTSE1	G-2 and S-phase expressed 1	2.364	0.000192	0.00348
ESPL1	extra spindle pole bodies like 1, separase	2.196	0.000193	0.00349
IL4I1	interleukin 4 induced 1	2.325	0.000193	0.00349
ADAM9	ADAM metallopeptidase domain 9	1.288	0.000194	0.00349
AGA	aspartylglucosaminidase	-1.073	0.000194	0.00349
UNC13D	unc-13 homolog D (C. elegans)	1.393	0.000194	0.00349
GSTA7P	glutathione S-transferase alpha 7, pseudogene	-2.877	0.000195	0.0035
SLC2A2	solute carrier family 2 (facilitated glucose transporter), member 2	-1.677	0.000195	0.0035
ATP13A4	ATPase type 13A4	-2.050	0.000197	0.00353
FAM149A	family with sequence similarity 149, member A	-1.304	0.000197	0.00353
GREB1L	growth regulation by estrogen in breast cancer-like	2.281	0.000197	0.00353
COL5A1	collagen, type V, alpha 1	2.064	0.000198	0.00355
RHOBTB3	Rho-related BTB domain containing 3	-1.279	0.000198	0.00354
ISG20	interferon stimulated exonuclease gene 20kDa	1.392	0.000199	0.00355
RNF144A	ring finger protein 144A	-1.305	0.000199	0.00355
TIMM9	translocase of inner mitochondrial membrane 9 homolog (yeast)	-1.195	0.000199	0.00355
PCDP1		-1.604	0.000199	0.00355
GRN	granulin	0.967	0.0002	0.00356
TMEM225	transmembrane protein 225	-3.469	0.0002	0.00356
MEGF6	multiple EGF-like-domains 6	1.247	0.000201	0.00357
NEDD4L	neural precursor cell expressed, developmentally down-regulated 4-like, E3 ubiquitin protein ligase	-1.231	0.000201	0.00356
CDT1	chromatin licensing and DNA replication factor 1	2.137	0.000202	0.00358
PLEKHG1	pleckstrin homology domain containing, family G (with RhoGef domain) member 1	1.151	0.000202	0.00357
RAP1GAP2	RAP1 GTPase activating protein 2	-1.292	0.000202	0.00358
TCEAL2	transcription elongation factor A (SII)-like 2	-2.192	0.000204	0.0036
METRN	meteorin, glial cell differentiation regulator	-2.060	0.000206	0.00364
SLC11A1	solute carrier family 11 (proton-coupled divalent metal ion transporter), member 1	1.680	0.000206	0.00364
MARCKSL1	MARCKS-like 1	1.279	0.000207	0.00364
ZC3H12D	zinc finger CCCH-type containing 12D	1.415	0.000207	0.00364
IFITM1	interferon induced transmembrane protein 1	1.112	0.000208	0.00365
ZNF165	zinc finger protein 165	-1.421	0.000208	0.00365
COL5A2	collagen, type V, alpha 2	1.710	0.000209	0.00366
IL7R	interleukin 7 receptor	1.509	0.000209	0.00366
EGFL6	EGF-like-domain, multiple 6	2.504	0.00021	0.00367
GCET2	germinal center-associated, signaling and motility	-1.247	0.000211	0.00369
ZNF22	zinc finger protein 22	-1.025	0.000211	0.00369
HOXA-AS3	HOXA cluster antisense RNA 3	4.810	0.000212	0.00369
LRIG1	leucine-rich repeats and immunoglobulin-like domains 1	-1.090	0.000212	0.0037
CCDC56	cytochrome c oxidase assembly factor 3	-1.299	0.000213	0.00371
FAM129A	family with sequence similarity 129, member A	-1.761	0.000214	0.00372
SERPINA6	serpin peptidase inhibitor, clade A (alpha-1 antiproteinase, antitrypsin), member 6	-2.543	0.000215	0.00374
TMEM57	transmembrane protein 57	-1.001	0.000216	0.00375
LOC100130264	uncharacterized LOC100130264	2.448	0.000217	0.00377
VSIG10L	V-set and immunoglobulin domain containing 10 like	1.941	0.000219	0.0038
UNC80	unc-80 homolog (C. elegans)	-2.268	0.000221	0.00382
KRT6A	keratin 6A, type II	3.630	0.000223	0.00386
LINC00261	long intergenic non-protein coding RNA 261	-2.889	0.000223	0.00385
KIAA1804	mixed lineage kinase 4	-1.115	0.000224	0.00387
HERPUD1	homocysteine-inducible, endoplasmic reticulum stress-inducible, ubiquitin-like domain member 1	-1.100	0.000226	0.00389
HMGB2	high mobility group box 2	1.250	0.000226	0.00389
NAA16	N(alpha)-acetyltransferase 16, NatA auxiliary subunit	-1.098	0.000226	0.00389
DOCK11	dedicator of cytokinesis 11	1.465	0.000228	0.00391
SYT6	synaptotagmin VI	-2.478	0.000228	0.00391
TNFSF14	tumor necrosis factor (ligand) superfamily, member 14	1.741	0.000228	0.00391
HSH2D	hematopoietic SH2 domain containing	1.439	0.000229	0.00392
AKNA	AT-hook transcription factor	1.158	0.000231	0.00395
XBP1	X-box binding protein 1	-1.526	0.000231	0.00395
ARAP3	ArfGAP with RhoGAP domain, ankyrin repeat and PH domain 3	1.348	0.000232	0.00396
AXL	AXL receptor tyrosine kinase	1.344	0.000232	0.00396
C8orf47	glutamate-rich 5	-1.678	0.000233	0.00396
LINC00271	long intergenic non-protein coding RNA 271	-2.018	0.000233	0.00396
HOXB5	homeobox B5	2.332	0.000234	0.00398
PTPRN	protein tyrosine phosphatase, receptor type, N	-2.092	0.000234	0.00398
RIN3	Ras and Rab interactor 3	1.418	0.000234	0.00398
FKBP2	FK506 binding protein 2, 13kDa	-1.183	0.000236	0.00399
TSPAN18	tetraspanin 18	1.425	0.000236	0.00399
PRR11	proline rich 11	1.506	0.000238	0.00402
ALDH1L2	aldehyde dehydrogenase 1 family, member L2	-1.680	0.000239	0.00404
LOC284454	uncharacterized LOC284454	1.365	0.000239	0.00404
BAIAP2L2	BAI1-associated protein 2-like 2	2.090	0.00024	0.00405
CAPN5	calpain 5	1.336	0.000241	0.00407
C10orf99	chromosome 10 open reading frame 99	8.080	0.000242	0.00408
MAP4K1	mitogen-activated protein kinase kinase kinase kinase 1	1.686	0.000242	0.00408
CFB	complement factor B	1.511	0.000243	0.00408
ENPP5	ectonucleotide pyrophosphatase/phosphodiesterase 5 (putative)	-1.314	0.000243	0.00408
ZNF488	zinc finger protein 488	3.300	0.000243	0.00408
GCAT	glycine C-acetyltransferase	-2.515	0.000244	0.00408
KIF1A	kinesin family member 1A	-2.418	0.000244	0.00409
PFKP	phosphofructokinase, platelet	1.219	0.000244	0.00409
PLIN5	perilipin 5	-2.280	0.000244	0.00408
BCAT2	branched chain amino-acid transaminase 2, mitochondrial	-1.457	0.000245	0.00409
CP	ceruloplasmin (ferroxidase)	2.661	0.000245	0.00409
NTM	neurotrimin	2.335	0.000246	0.0041
PACRG	PARK2 co-regulated	-1.852	0.000247	0.00412
BTG2	BTG family, member 2	-2.042	0.000248	0.00412
MOCOS	molybdenum cofactor sulfurase	1.773	0.000248	0.00412
CDH6	cadherin 6, type 2, K-cadherin (fetal kidney)	1.669	0.000252	0.00418
PTGS1	prostaglandin-endoperoxide synthase 1 (prostaglandin G/H synthase and cyclooxygenase)	1.509	0.000256	0.00424
METTL7A	methyltransferase like 7A	-1.209	0.000258	0.00428
PCA3	prostate cancer associated 3 (non-protein coding)	2.293	0.000259	0.00429
KAL1	anosmin 1	1.580	0.00026	0.0043
CRYZ	crystallin, zeta (quinone reductase)	-1.167	0.000262	0.00433
NDE1	nudE neurodevelopment protein 1	1.243	0.000262	0.00432
SLC44A3	solute carrier family 44, member 3	-1.251	0.000263	0.00434
UQCRFS1	ubiquinol-cytochrome c reductase, Rieske iron-sulfur polypeptide 1	-0.954	0.000263	0.00433
ADAMTS12	ADAM metallopeptidase with thrombospondin type 1 motif, 12	1.887	0.000264	0.00434
ASPHD2	aspartate beta-hydroxylase domain containing 2	1.975	0.000264	0.00434
PCDH7	protocadherin 7	2.178	0.000264	0.00434
DHRS9	dehydrogenase/reductase (SDR family) member 9	1.758	0.000265	0.00434
PLEC	plectin	1.191	0.000265	0.00435
APOBEC3D	apolipoprotein B mRNA editing enzyme, catalytic polypeptide-like 3D	1.408	0.000266	0.00436
UBE2T	ubiquitin-conjugating enzyme E2T	1.929	0.000266	0.00436
EPS8	epidermal growth factor receptor pathway substrate 8	1.213	0.000267	0.00437
GDF15	growth differentiation factor 15	-1.567	0.000267	0.00437
CTRB2	chymotrypsinogen B2	-5.924	0.000268	0.00437
RNF186	ring finger protein 186	-2.186	0.000268	0.00438
DYM	dymeclin	-1.087	0.000269	0.00438
MPZL1	myelin protein zero-like 1	1.039	0.000269	0.00438
COL12A1	collagen, type XII, alpha 1	1.582	0.00027	0.00438
FUNDC2	FUN14 domain containing 2	-1.114	0.00027	0.00438
KLHDC7B	kelch domain containing 7B	2.098	0.000271	0.0044
KCNK3	potassium channel, two pore domain subfamily K, member 3	-2.392	0.000273	0.00442
LPCAT4	lysophosphatidylcholine acyltransferase 4	1.346	0.000273	0.00442
ZNF295	zinc finger and BTB domain containing 21	-1.064	0.000273	0.00442
GNG7	guanine nucleotide binding protein (G protein), gamma 7	-1.474	0.000274	0.00443
KLHL6	kelch-like family member 6	1.671	0.000275	0.00444
ASAP2	ArfGAP with SH3 domain, ankyrin repeat and PH domain 2	0.993	0.000278	0.00448
MKNK1	MAP kinase interacting serine/threonine kinase 1	-1.413	0.000278	0.00448
MUC13	mucin 13, cell surface associated	1.972	0.000279	0.00448
PATL2	protein associated with topoisomerase II homolog 2 (yeast)	1.661	0.000279	0.00448
TTR	transthyretin	-3.071	0.000279	0.00448
BIN2	bridging integrator 2	1.451	0.00028	0.0045
MYB	v-myb avian myeloblastosis viral oncogene homolog	2.498	0.00028	0.0045
KNTC1	kinetochore associated 1	1.175	0.000281	0.00451
MICAL2	microtubule associated monooxygenase, calponin and LIM domain containing 2	1.249	0.000282	0.00451
TTYH1	tweety family member 1	-2.093	0.000282	0.00452
DENND3	DENN/MADD domain containing 3	1.140	0.000283	0.00452
ARHGAP18	Rho GTPase activating protein 18	-1.021	0.000284	0.00453
ASAP1	ArfGAP with SH3 domain, ankyrin repeat and PH domain 1	1.018	0.000284	0.00453
ETV7	ets variant 7	1.969	0.000284	0.00453
C6	complement component 6	-2.221	0.000285	0.00453
CRIP1	cysteine-rich protein 1 (intestinal)	1.523	0.000285	0.00453
C17orf28	HID1 domain containing	-1.331	0.000285	0.00453
KIF21B	kinesin family member 21B	1.794	0.000285	0.00453
PCDH9	protocadherin 9	-1.372	0.000287	0.00456
KIAA1755	KIAA1755	2.064	0.000288	0.00456
HLA-F-AS1	HLA-F antisense RNA 1	1.267	0.000289	0.00457
SEL1L	sel-1 suppressor of lin-12-like (C. elegans)	-2.022	0.000289	0.00458
USP44	ubiquitin specific peptidase 44	-1.471	0.000289	0.00458
DNAJB1	DnaJ (Hsp40) homolog, subfamily B, member 1	1.138	0.000292	0.00461
COBLL1	cordon-bleu WH2 repeat protein-like 1	-1.385	0.000293	0.00462
DKK1	dickkopf WNT signaling pathway inhibitor 1	3.027	0.000293	0.00462
LNX2	ligand of numb-protein X 2	-1.135	0.000294	0.00463
ATAD5	ATPase family, AAA domain containing 5	1.211	0.000295	0.00464
GCNT4	glucosaminyl (N-acetyl) transferase 4, core 2	-1.364	0.000295	0.00463
HOXB9	homeobox B9	4.133	0.000295	0.00463
C22orf32	single-pass membrane protein with aspartate-rich tail 1	-1.213	0.000295	0.00464
LIPG	lipase, endothelial	1.976	0.000298	0.00467
MMD	monocyte to macrophage differentiation-associated	1.293	0.000298	0.00467
RELT	RELT tumor necrosis factor receptor	1.733	0.000299	0.00468
MTMR12	myotubularin related protein 12	-0.924	0.000301	0.0047
APOBEC3C	apolipoprotein B mRNA editing enzyme, catalytic polypeptide-like 3C	1.124	0.000303	0.00472
DNAJA4	DnaJ (Hsp40) homolog, subfamily A, member 4	1.298	0.000303	0.00472
PKDCC	protein kinase domain containing, cytoplasmic	1.667	0.000303	0.00472
SIGLEC12	sialic acid binding Ig-like lectin 12 (gene/pseudogene)	2.855	0.000303	0.00472
ABCC8	ATP-binding cassette, sub-family C (CFTR/MRP), member 8	-2.120	0.000304	0.00473
SH3BP4	SH3-domain binding protein 4	-0.976	0.000304	0.00473
HOXB6	homeobox B6	2.548	0.000305	0.00474
LILRB1	leukocyte immunoglobulin-like receptor, subfamily B (with TM and ITIM domains), member 1	1.618	0.000306	0.00475
LOC439990		2.145	0.000306	0.00475
HIST1H2BF	histone cluster 1, H2bf	1.560	0.000307	0.00475
MCOLN3	mucolipin 3	-1.436	0.000308	0.00477
ITGAM	integrin, alpha M (complement component 3 receptor 3 subunit)	1.695	0.000309	0.00478
MIR27B	microRNA 27a	-2.150	0.00031	0.00479
C1QB	complement component 1, q subcomponent, B chain	1.375	0.000314	0.00485
ANO1	anoctamin 1, calcium activated chloride channel	1.688	0.000318	0.0049
SCEL	sciellin	3.676	0.000318	0.00491
NEURL1B	neuralized E3 ubiquitin protein ligase 1B	1.324	0.000319	0.00491
SASH3	SAM and SH3 domain containing 3	1.612	0.000319	0.00492
PWRN1	Prader-Willi region non-protein coding RNA 1	-2.488	0.000326	0.00501
AASS	aminoadipate-semialdehyde synthase	-1.240	0.000329	0.00506
DAPL1	death associated protein-like 1	-2.116	0.000333	0.00511
SNCAIP	synuclein, alpha interacting protein	2.253	0.000333	0.00511
PLA2G12A	phospholipase A2, group XIIA	-1.106	0.000335	0.00513
GBP3	guanylate binding protein 3	1.167	0.000337	0.00516
SLC16A1	solute carrier family 16 (monocarboxylate transporter), member 1	1.368	0.000337	0.00515
THRB	thyroid hormone receptor, beta	-1.113	0.000337	0.00515
CDC25C	cell division cycle 25C	2.529	0.00034	0.00519
FPR3	formyl peptide receptor 3	1.418	0.00034	0.00519
ATAD2	ATPase family, AAA domain containing 2	1.144	0.000342	0.00521
FLNA	filamin A, alpha	1.257	0.000342	0.00521
ABHD14A	abhydrolase domain containing 14A	-1.506	0.000343	0.00522
DNALI1	dynein, axonemal, light intermediate chain 1	-1.228	0.000343	0.00522
HEYL	hes-related family bHLH transcription factor with YRPW motif-like	-1.457	0.000343	0.00522
ALDH3A2	aldehyde dehydrogenase 3 family, member A2	-1.005	0.000345	0.00522
MMP28	matrix metallopeptidase 28	1.880	0.000345	0.00522
PLEK	pleckstrin	1.586	0.000345	0.00522
PXDN	peroxidasin	1.379	0.000345	0.00522
UST	uronyl-2-sulfotransferase	-1.755	0.000345	0.00522
FAM108C1	abhydrolase domain containing 17C	1.610	0.000346	0.00523
CMTM1	CKLF-like MARVEL transmembrane domain containing 1	1.480	0.000347	0.00523
P2RY6	pyrimidinergic receptor P2Y, G-protein coupled, 6	1.869	0.000348	0.00525
SLCO2B1	solute carrier organic anion transporter family, member 2B1	1.043	0.00035	0.00527
SUCNR1	succinate receptor 1	2.364	0.000351	0.00528
CCNF	cyclin F	1.646	0.000352	0.00528
FGD5	FYVE, RhoGEF and PH domain containing 5	1.270	0.000352	0.00528
UBL3	ubiquitin-like 3	-1.002	0.000352	0.00528
VDR	vitamin D (1,25- dihydroxyvitamin D3) receptor	1.697	0.000352	0.00528
PHYH	phytanoyl-CoA 2-hydroxylase	-1.294	0.000353	0.00529
ULBP2	UL16 binding protein 2	2.402	0.000353	0.00529
COL28A1	collagen, type XXVIII, alpha 1	-1.663	0.000354	0.00529
STIL	SCL/TAL1 interrupting locus	1.441	0.000354	0.00529
C8orf75	long intergenic non-protein coding RNA 589	3.707	0.000357	0.00533
RUNX3	runt-related transcription factor 3	1.455	0.000357	0.00533
ADCY1	adenylate cyclase 1 (brain)	-1.878	0.000358	0.00533
LOC285740	uncharacterized LOC285740	1.723	0.000364	0.00542
ACSM3	acyl-CoA synthetase medium-chain family member 3	-1.666	0.000367	0.00546
ASNS	asparagine synthetase (glutamine-hydrolyzing)	-1.243	0.000367	0.00546
HAVCR2	hepatitis A virus cellular receptor 2	1.472	0.000367	0.00546
C19orf59	mast cell-expressed membrane protein 1	2.355	0.000368	0.00546
CYB5R2	cytochrome b5 reductase 2	1.357	0.00037	0.00548
TRERF1	transcriptional regulating factor 1	1.178	0.000372	0.00551
PRDM8	PR domain containing 8	1.748	0.000374	0.00554
LTBP1	latent transforming growth factor beta binding protein 1	1.393	0.000375	0.00555
PAR-SN		-1.255	0.000375	0.00555
COMTD1	catechol-O-methyltransferase domain containing 1	-1.459	0.000377	0.00556
FAS	Fas cell surface death receptor	1.221	0.000377	0.00557
SLC7A7	solute carrier family 7 (amino acid transporter light chain, y+L system), member 7	1.220	0.000377	0.00556
HCG11	HLA complex group 11 (non-protein coding)	1.323	0.000379	0.00558
SLAMF7	SLAM family member 7	1.674	0.000379	0.00558
IGSF9B	immunoglobulin superfamily, member 9B	1.566	0.000388	0.00571
APOH	apolipoprotein H (beta-2-glycoprotein I)	-2.887	0.000389	0.00571
SP110	SP110 nuclear body protein	1.013	0.000389	0.00572
CYP4F3	cytochrome P450, family 4, subfamily F, polypeptide 3	2.133	0.00039	0.00572
RGN	regucalcin	-2.127	0.00039	0.00572
CDH23	cadherin-related 23	-1.468	0.000392	0.00574
ADAMTS14	ADAM metallopeptidase with thrombospondin type 1 motif, 14	2.446	0.000398	0.00582
E2F2	E2F transcription factor 2	2.347	0.000398	0.00582
IFI44	interferon-induced protein 44	1.299	0.000399	0.00582
MAP4K4	mitogen-activated protein kinase kinase kinase kinase 4	1.044	0.0004	0.00585
SLC39A14	solute carrier family 39 (zinc transporter), member 14	-1.201	0.000402	0.00587
SLC33A1	solute carrier family 33 (acetyl-CoA transporter), member 1	-0.954	0.000407	0.00593
SLAMF8	SLAM family member 8	1.625	0.000409	0.00595
CHST11	carbohydrate (chondroitin 4) sulfotransferase 11	1.325	0.00041	0.00596
LMNB1	lamin B1	1.542	0.00041	0.00596
ZNF710	zinc finger protein 710	-1.610	0.000412	0.00599
RNF165	ring finger protein 165	2.012	0.000413	0.006
FOXM1	forkhead box M1	2.152	0.000414	0.006
MYO1E	myosin IE	1.213	0.000416	0.00603
OR8D4	olfactory receptor, family 8, subfamily D, member 4	-3.237	0.000417	0.00604
LOC283174		1.806	0.000417	0.00604
GULP1	GULP, engulfment adaptor PTB domain containing 1	-1.283	0.000418	0.00604
PLCB1	phospholipase C, beta 1 (phosphoinositide-specific)	-0.949	0.00042	0.00607
NSA2	NSA2 ribosome biogenesis homolog	-1.017	0.000422	0.00609
ANK1	ankyrin 1, erythrocytic	2.103	0.000424	0.00611
CCNB2	cyclin B2	1.625	0.000424	0.00611
GDF10	growth differentiation factor 10	-3.307	0.000426	0.00612
RHBDL2	rhomboid, veinlet-like 2 (Drosophila)	1.541	0.000426	0.00612
KLHDC2	kelch domain containing 2	-0.919	0.000428	0.00615
GABRP	gamma-aminobutyric acid (GABA) A receptor, pi	1.961	0.000429	0.00616
DPY19L1	dpy-19-like 1 (C. elegans)	0.997	0.00043	0.00616
PDLIM7	PDZ and LIM domain 7 (enigma)	2.008	0.00043	0.00616
ID4	inhibitor of DNA binding 4, dominant negative helix-loop-helix protein	-1.449	0.000431	0.00617
CNKSR3	CNKSR family member 3	-1.040	0.000432	0.00618
DNAH7	dynein, axonemal, heavy chain 7	-1.143	0.000435	0.00622
KLF11	Kruppel-like factor 11	-1.043	0.000435	0.00622
DMKN	dermokine	-1.589	0.000437	0.00623
TG	thyroglobulin	1.852	0.000438	0.00624
DEPDC1	DEP domain containing 1	1.793	0.000439	0.00625
ARHGDIG	Rho GDP dissociation inhibitor (GDI) gamma	-3.081	0.00044	0.00626
ALDH1A1	aldehyde dehydrogenase 1 family, member A1	-1.535	0.000441	0.00627
HOXC6	homeobox C6	2.297	0.000442	0.00628
STK33	serine/threonine kinase 33	-1.100	0.000442	0.00628
CSF1R	colony stimulating factor 1 receptor	1.163	0.000446	0.00634
IL1R2	interleukin 1 receptor, type II	1.468	0.000447	0.00634
CTSS	cathepsin S	1.371	0.000448	0.00634
IL18BP	interleukin 18 binding protein	1.116	0.000448	0.00634
TRAF3IP3	TRAF3 interacting protein 3	1.395	0.000448	0.00634
LIMS1	LIM and senescent cell antigen-like domains 1	1.096	0.000451	0.00636
NRSN1	neurensin 1	-1.748	0.000451	0.00636
GPA33	glycoprotein A33 (transmembrane)	2.971	0.000452	0.00636
GPR132	G protein-coupled receptor 132	2.235	0.000452	0.00636
HSPA1A	heat shock 70kDa protein 1A	1.220	0.000452	0.00636
E2F3	E2F transcription factor 3	1.137	0.000453	0.00636
EDAR	ectodysplasin A receptor	1.893	0.000453	0.00636
FN1	fibronectin 1	2.768	0.000453	0.00636
KMO	kynurenine 3-monooxygenase (kynurenine 3-hydroxylase)	1.829	0.000455	0.00639
APOL2	apolipoprotein L, 2	1.235	0.000456	0.00639
C1QTNF6	C1q and tumor necrosis factor related protein 6	1.922	0.000456	0.00639
CPNE5	copine V	2.056	0.000456	0.00639
SPIC	Spi-C transcription factor (Spi-1/PU.1 related)	6.878	0.000456	0.00639
EPHB1	EPH receptor B1	2.379	0.000458	0.00641
ABCA5	ATP-binding cassette, sub-family A (ABC1), member 5	-1.251	0.00046	0.00642
ZNF860	zinc finger protein 860	1.782	0.000462	0.00644
ARHGAP24	Rho GTPase activating protein 24	-1.104	0.000465	0.00649
SEPX1	methionine sulfoxide reductase B1	-1.706	0.000466	0.00649
ODZ4	teneurin transmembrane protein 4	1.665	0.000466	0.00649
CD53	CD53 molecule	1.460	0.000468	0.00652
UMOD	uromodulin	-3.716	0.000469	0.00652
CDRT1	CMT1A duplicated region transcript 1	2.461	0.00047	0.00653
KCNJ6	potassium channel, inwardly rectifying subfamily J, member 6	-1.948	0.00047	0.00653
FBXO2	F-box protein 2	-2.573	0.000474	0.00657
CFTR	cystic fibrosis transmembrane conductance regulator (ATP-binding cassette sub-family C, member 7)	-2.394	0.000478	0.00662
ELK2AP	ELK2A, member of ETS oncogene family, pseudogene	2.228	0.000478	0.00662
PMAIP1	phorbol-12-myristate-13-acetate-induced protein 1	1.742	0.000478	0.00662
HLA-DOB	major histocompatibility complex, class II, DO beta	1.809	0.000479	0.00662
WNT10A	wingless-type MMTV integration site family, member 10A	2.888	0.000482	0.00666
LAP3	leucine aminopeptidase 3	0.916	0.000483	0.00667
SPSB4	splA/ryanodine receptor domain and SOCS box containing 4	-2.451	0.000485	0.00669
PPAPDC1B	phosphatidic acid phosphatase type 2 domain containing 1B	-1.126	0.000487	0.00671
SUSD1	sushi domain containing 1	1.064	0.000493	0.00679
APLN	apelin	6.915	0.000494	0.00681
PRKCB	protein kinase C, beta	1.493	0.000496	0.00682
CYP2C19	cytochrome P450, family 2, subfamily C, polypeptide 19	2.418	0.000497	0.00683
CHEK2	checkpoint kinase 2	1.519	0.000499	0.00684
C8orf12	FAM167A antisense RNA 1	-3.360	0.000499	0.00684
HSF2BP	heat shock transcription factor 2 binding protein	2.342	0.000499	0.00684
GDA	guanine deaminase	1.375	0.000502	0.00687
NCKAP1L	NCK-associated protein 1-like	1.497	0.000503	0.00688
SPON1	spondin 1, extracellular matrix protein	1.665	0.000503	0.00688
TBXAS1	thromboxane A synthase 1 (platelet)	1.568	0.000504	0.00689
CASR	calcium-sensing receptor	-2.082	0.000505	0.0069
MYOM3	myomesin 3	2.092	0.000505	0.00689
EPHX4	epoxide hydrolase 4	2.765	0.000507	0.00691
ENPP2	ectonucleotide pyrophosphatase/phosphodiesterase 2	1.353	0.000508	0.00692
PDCD4	programmed cell death 4 (neoplastic transformation inhibitor)	-1.643	0.000508	0.00692
CACNA1C	calcium channel, voltage-dependent, L type, alpha 1C subunit	1.362	0.000509	0.00693
LOC401093		1.149	0.00051	0.00693
ACAT1	acetyl-CoA acetyltransferase 1	-1.346	0.000516	0.007
PLB1	phospholipase B1	1.961	0.000516	0.007
TNFRSF1B	tumor necrosis factor receptor superfamily, member 1B	1.251	0.000519	0.00704
ZNF876P	zinc finger protein 876, pseudogene	-1.237	0.00052	0.00704
GINS1	GINS complex subunit 1 (Psf1 homolog)	1.617	0.000527	0.00713
MIR143HG	MIR143 host gene	1.407	0.000527	0.00713
TIMELESS	timeless circadian clock	1.192	0.000527	0.00713
SLC6A4	solute carrier family 6 (neurotransmitter transporter), member 4	-1.734	0.000528	0.00713
DOCK2	dedicator of cytokinesis 2	1.513	0.000531	0.00716
CCR4	chemokine (C-C motif) receptor 4	2.547	0.000533	0.00718
FGF12	fibroblast growth factor 12	-1.691	0.000534	0.0072
MCM2	minichromosome maintenance complex component 2	1.486	0.000537	0.00723
COX7C	cytochrome c oxidase subunit VIIc	-0.934	0.000538	0.00724
ANKRD53	ankyrin repeat domain 53	-1.516	0.000541	0.00727
TUB	tubby bipartite transcription factor	-1.467	0.000545	0.00732
DRD1	dopamine receptor D1	3.101	0.000547	0.00734
AOX1	aldehyde oxidase 1	-2.044	0.000548	0.00734
RPL23A	ribosomal protein L23a	-0.985	0.00055	0.00737
KCNMB1	potassium channel subfamily M regulatory beta subunit 1	1.871	0.000551	0.00738
GLRX	glutaredoxin (thioltransferase)	1.177	0.000553	0.0074
WLS	wntless Wnt ligand secretion mediator	-1.008	0.000553	0.0074
LPAR5	lysophosphatidic acid receptor 5	1.771	0.000556	0.00743
BTD	biotinidase	-1.232	0.000557	0.00743
MAT1A	methionine adenosyltransferase I, alpha	-2.926	0.000557	0.00743
KCNJ15	potassium channel, inwardly rectifying subfamily J, member 15	-1.763	0.000559	0.00745
ZNF85	zinc finger protein 85	-1.130	0.000559	0.00745
E2F1	E2F transcription factor 1	2.268	0.000564	0.00751
CLCN4	chloride channel, voltage-sensitive 4	1.464	0.000567	0.00753
MYPN	myopalladin	-2.362	0.000567	0.00753
NDP	Norrie disease (pseudoglioma)	3.456	0.000568	0.00753
NGFRAP1	nerve growth factor receptor (TNFRSF16) associated protein 1	-0.945	0.000568	0.00753
CD38	CD38 molecule	1.873	0.000569	0.00753
CEP70	centrosomal protein 70kDa	-1.038	0.000569	0.00753
ZMAT1	zinc finger, matrin-type 1	-1.139	0.000569	0.00753
USP2	ubiquitin specific peptidase 2	-1.709	0.00057	0.00754
SSFA2	sperm specific antigen 2	-1.384	0.000575	0.0076
CD22	CD22 molecule	1.599	0.000576	0.0076
MYRIP	myosin VIIA and Rab interacting protein	-1.492	0.000577	0.00761
HMSD	histocompatibility (minor) serpin domain containing	3.645	0.000578	0.00762
IL10RA	interleukin 10 receptor, alpha	1.436	0.000579	0.00763
FOLR1	folate receptor 1 (adult)	-1.535	0.000581	0.00766
VAMP1	vesicle-associated membrane protein 1 (synaptobrevin 1)	1.202	0.000582	0.00766
INSIG1	insulin induced gene 1	-1.098	0.000583	0.00766
DNAH12	dynein, axonemal, heavy chain 12	-1.258	0.000585	0.00768
F8	coagulation factor VIII, procoagulant component	-1.517	0.000586	0.0077
ESYT3	extended synaptotagmin-like protein 3	-1.341	0.000591	0.00774
RPL26	ribosomal protein L26	-1.252	0.000591	0.00774
IGBP1	immunoglobulin (CD79A) binding protein 1	-1.088	0.000592	0.00774
SLC16A7	solute carrier family 16 (monocarboxylate transporter), member 7	-1.021	0.000592	0.00774
UBA52	ubiquitin A-52 residue ribosomal protein fusion product 1	-1.073	0.000592	0.00774
C8orf42	testis development related protein	-1.207	0.000593	0.00774
CDCA8	cell division cycle associated 8	1.846	0.000596	0.00778
C9orf93	coiled-coil domain containing 171	-1.034	0.0006	0.00783
UGT2B7	UDP glucuronosyltransferase 2 family, polypeptide B7	-1.393	0.000601	0.00784
CD27	CD27 molecule	2.134	0.000602	0.00784
FER1L6	fer-1-like family member 6	2.333	0.000602	0.00784
TGFB1I1	transforming growth factor beta 1 induced transcript 1	1.425	0.000602	0.00784
PDK2	pyruvate dehydrogenase kinase, isozyme 2	-1.089	0.000605	0.00786
SUSD3	sushi domain containing 3	1.852	0.000606	0.00786
IGF2BP1	insulin-like growth factor 2 mRNA binding protein 1	3.428	0.000607	0.00786
LOC389641	uncharacterized LOC389641	1.742	0.000607	0.00786
RRN3P2	RRN3 homolog, RNA polymerase I transcription factor pseudogene 2	1.522	0.000607	0.00786
TMCC3	transmembrane and coiled-coil domain family 3	1.176	0.000608	0.00788
GRPR	gastrin-releasing peptide receptor	-3.034	0.000609	0.00788
NRCAM	neuronal cell adhesion molecule	-1.671	0.00061	0.00788
RCN1	reticulocalbin 1, EF-hand calcium binding domain	0.952	0.000611	0.00789
RPL36	ribosomal protein L36	-1.125	0.000616	0.00795
PRKAA2	protein kinase, AMP-activated, alpha 2 catalytic subunit	-0.992	0.000618	0.00797
COL1A1	collagen, type I, alpha 1	2.767	0.000619	0.00798
LDHB	lactate dehydrogenase B	-0.997	0.000623	0.00801
SELPLG	selectin P ligand	1.548	0.000623	0.00801
ZFP28	ZFP28 zinc finger protein	-1.173	0.000623	0.00801
ELOVL6	ELOVL fatty acid elongase 6	1.195	0.000625	0.00803
UBB	ubiquitin B	-1.004	0.000627	0.00805
HOXC4	homeobox C4	2.279	0.000628	0.00806
RNMTL1	RNA methyltransferase like 1	-1.323	0.000629	0.00806
SYT16	synaptotagmin XVI	-1.765	0.000629	0.00806
CCDC109B	coiled-coil domain containing 109B	1.355	0.000631	0.00808
SGPP2	sphingosine-1-phosphate phosphatase 2	1.361	0.000633	0.00809
ZCRB1	zinc finger CCHC-type and RNA binding motif 1	-0.931	0.000636	0.00813
SOX6	SRY (sex determining region Y)-box 6	-1.237	0.000637	0.00813
PGM2	phosphoglucomutase 2	0.952	0.000638	0.00815
SNORA28	small nucleolar RNA, H/ACA box 28	-1.557	0.000639	0.00815
CIITA	class II, major histocompatibility complex, transactivator	1.582	0.000643	0.00819
MTBP	MDM2 binding protein	1.330	0.000643	0.0082
PHF19	PHD finger protein 19	1.446	0.000644	0.0082
CYP27C1	cytochrome P450, family 27, subfamily C, polypeptide 1	1.972	0.000645	0.00821
LINC00189	long intergenic non-protein coding RNA 189	4.153	0.000648	0.00823
KIAA1199	cell migration inducing protein, hyaluronan binding	1.387	0.000656	0.00833
NLRP1	NLR family, pyrin domain containing 1	1.500	0.000656	0.00833
CASP1	caspase 1, apoptosis-related cysteine peptidase	1.227	0.000658	0.00834
BCAN	brevican	2.834	0.00066	0.00835
PAX9	paired box 9	2.672	0.00066	0.00835
CCNC	cyclin C	-0.928	0.000661	0.00835
NID1	nidogen 1	1.054	0.000661	0.00835
PLEKHO1	pleckstrin homology domain containing, family O member 1	1.482	0.000661	0.00835
SLC8A2	solute carrier family 8 (sodium/calcium exchanger), member 2	-2.331	0.000667	0.00842
DSE	dermatan sulfate epimerase	1.206	0.000669	0.00845
CDH11	cadherin 11, type 2, OB-cadherin (osteoblast)	1.850	0.00067	0.00845
PMP22	peripheral myelin protein 22	1.009	0.00067	0.00845
HTR1D	5-hydroxytryptamine (serotonin) receptor 1D, G protein-coupled	2.474	0.000672	0.00846
CDC20	cell division cycle 20	2.471	0.000673	0.00847
WDR13	WD repeat domain 13	-1.117	0.000674	0.00847
LAMA4	laminin, alpha 4	1.319	0.000675	0.00847
PAH	phenylalanine hydroxylase	-2.363	0.000676	0.00849
BIRC3	baculoviral IAP repeat containing 3	1.443	0.000677	0.0085
HSD17B8	hydroxysteroid (17-beta) dehydrogenase 8	-1.679	0.00068	0.00852
SGOL2	shugoshin-like 2 (S. pombe)	1.234	0.000681	0.00853
KCP	kielin/chordin-like protein	3.022	0.000682	0.00854
MFGE8	milk fat globule-EGF factor 8 protein	1.118	0.000687	0.00859
PON2	paraoxonase 2	1.025	0.00069	0.00862
C10orf118	coiled-coil domain containing 186	-1.049	0.000693	0.00865
STX6	syntaxin 6	0.961	0.000693	0.00865
ANO3	anoctamin 3	-1.634	0.000697	0.00868
C2CD4B	C2 calcium-dependent domain containing 4B	-1.991	0.000698	0.00868
ENAM	enamelin	-1.790	0.000698	0.00868
KANSL1-AS1	KANSL1 antisense RNA 1	-1.505	0.000698	0.00868
ATP5C1	ATP synthase, H+ transporting, mitochondrial F1 complex, gamma polypeptide 1	-0.974	0.000699	0.00868
HIST1H2BI	histone cluster 1, H2bi	2.981	0.000699	0.00868
TUBB4A	tubulin, beta 4A class IVa	-2.106	0.0007	0.00868
C3orf51	ERC2 intronic transcript 1	-2.222	0.000701	0.00868
KCNJ2	potassium channel, inwardly rectifying subfamily J, member 2	1.488	0.000701	0.00868
NCAPD2	non-SMC condensin I complex, subunit D2	1.301	0.000701	0.00868
TNFRSF11B	tumor necrosis factor receptor superfamily, member 11b	1.807	0.000701	0.00868
WBSCR17	Williams-Beuren syndrome chromosome region 17	-1.864	0.000703	0.0087
CACNA2D4	calcium channel, voltage-dependent, alpha 2/delta subunit 4	1.710	0.000705	0.00871
IRF7	interferon regulatory factor 7	1.504	0.000705	0.00871
KSR2	kinase suppressor of ras 2	-1.785	0.00071	0.00877
HCG26	HLA complex group 26 (non-protein coding)	1.800	0.000712	0.00878
TDGF1	teratocarcinoma-derived growth factor 1	2.929	0.000712	0.00878
S100A16	S100 calcium binding protein A16	1.292	0.000715	0.00881
EDIL3	EGF-like repeats and discoidin I-like domains 3	1.386	0.000719	0.00885
PBX1	pre-B-cell leukemia homeobox 1	-1.020	0.000721	0.00886
PRDM5	PR domain containing 5	-1.259	0.000721	0.00886
FAR2	fatty acyl CoA reductase 2	1.167	0.000722	0.00887
CENPA	centromere protein A	2.664	0.000723	0.00887
MYO1F	myosin IF	1.371	0.000723	0.00887
RHOH	ras homolog family member H	1.806	0.000725	0.00889
HPSE	heparanase	1.380	0.000727	0.00891
GGT6	gamma-glutamyltransferase 6	-1.421	0.00073	0.00894
FAS-AS1	FAS antisense RNA 1	2.183	0.000733	0.00896
RASEF	RAS and EF-hand domain containing	-0.883	0.000733	0.00896
SELK	selenoprotein K	-1.041	0.000733	0.00896
CLIC1	chloride intracellular channel 1	1.007	0.000735	0.00897
ITGA10	integrin, alpha 10	1.659	0.000736	0.00898
LGR4	leucine-rich repeat containing G protein-coupled receptor 4	-1.156	0.000737	0.00898
NDRG1	N-myc downstream regulated 1	1.099	0.000737	0.00898
GATA3	GATA binding protein 3	1.957	0.000739	0.009
CTSA	cathepsin A	0.954	0.000741	0.00902
C11orf10	transmembrane protein 258	-1.084	0.000743	0.00903
ABR	active BCR-related	0.980	0.000744	0.00903
CALN1	calneuron 1	-2.839	0.000745	0.00904
FLJ23152		-2.607	0.000754	0.00915
SSR3	signal sequence receptor, gamma (translocon-associated protein gamma)	-1.230	0.000758	0.00919
STS	steroid sulfatase (microsomal), isozyme S	1.052	0.000762	0.00923
TEX2	testis expressed 2	-0.945	0.000762	0.00923
TMEM92	transmembrane protein 92	1.755	0.000765	0.00926
ZNF331	zinc finger protein 331	-1.249	0.000767	0.00927
CAPN8	calpain 8	1.905	0.000769	0.00928
STEAP1B	STEAP family member 1B	2.324	0.000769	0.00928
DENND4A	DENN/MADD domain containing 4A	-0.904	0.00077	0.00928
PRSS16	protease, serine, 16 (thymus)	-1.588	0.000772	0.0093
R3HCC1	R3H domain and coiled-coil containing 1	-1.075	0.000772	0.0093
CD58	CD58 molecule	1.107	0.000773	0.0093
CREB3L3	cAMP responsive element binding protein 3-like 3	3.649	0.000774	0.0093
HBEGF	heparin-binding EGF-like growth factor	1.221	0.000774	0.0093
GBP1	guanylate binding protein 1, interferon-inducible	1.003	0.000775	0.00931
PEBP1	phosphatidylethanolamine binding protein 1	-0.936	0.000777	0.00932
MMP14	matrix metallopeptidase 14 (membrane-inserted)	1.250	0.000778	0.00933
PAR5		-1.248	0.000778	0.00933
C7orf50	chromosome 7 open reading frame 50	-1.383	0.000784	0.00939
CCDC11	cilia and flagella associated protein 53	-1.298	0.000786	0.00941
RBP4	retinol binding protein 4, plasma	-1.457	0.000786	0.00941
LOC283710	uncharacterized LOC283710	2.593	0.000787	0.00941
PIEZO1	piezo-type mechanosensitive ion channel component 1	1.094	0.000789	0.00943
RP1	retinitis pigmentosa 1 (autosomal dominant)	3.851	0.000793	0.00947
CDH2	cadherin 2, type 1, N-cadherin (neuronal)	1.806	0.000794	0.00947
TIMD4	T-cell immunoglobulin and mucin domain containing 4	2.448	0.000795	0.00947
GAS2L3	growth arrest-specific 2 like 3	1.305	0.000796	0.00948
PDE10A	phosphodiesterase 10A	1.183	0.000799	0.00951
TMEM147	transmembrane protein 147	-1.111	0.000799	0.00951
PRAP1	proline-rich acidic protein 1	5.247	0.000801	0.00953
KIAA1244	ARFGEF family member 3	-1.195	0.000808	0.0096
TUBA4A	tubulin, alpha 4a	1.090	0.000808	0.0096
LRP1	low density lipoprotein receptor-related protein 1	1.030	0.000812	0.00963
KLHL4	kelch-like family member 4	1.419	0.000814	0.00965
CHST4	carbohydrate (N-acetylglucosamine 6-O) sulfotransferase 4	-1.404	0.000815	0.00965
MIOS	missing oocyte, meiosis regulator, homolog (Drosophila)	-0.861	0.000815	0.00965
LAX1	lymphocyte transmembrane adaptor 1	1.581	0.000817	0.00967
LMF2	lipase maturation factor 2	-1.511	0.000819	0.00968
MILR1	mast cell immunoglobulin-like receptor 1	1.693	0.000819	0.00968
ABCG1	ATP-binding cassette, sub-family G (WHITE), member 1	1.201	0.00082	0.00968
LSP1	lymphocyte-specific protein 1	1.325	0.00082	0.00968
CCNB1	cyclin B1	1.301	0.000822	0.00969
SIK2	salt-inducible kinase 2	-0.889	0.000822	0.00969
GLTSCR2	glioma tumor suppressor candidate region gene 2	-1.179	0.000824	0.0097
MN1	meningioma (disrupted in balanced translocation) 1	1.554	0.000824	0.0097
OCLN	occludin	-0.957	0.000825	0.0097
EEF1D	eukaryotic translation elongation factor 1 delta (guanine nucleotide exchange protein)	-1.188	0.000828	0.00973
B3GALT1	UDP-Gal:betaGlcNAc beta 1,3-galactosyltransferase, polypeptide 1	-2.203	0.000831	0.00975
GPSM3	G-protein signaling modulator 3	1.237	0.000831	0.00975
COL16A1	collagen, type XVI, alpha 1	1.428	0.000832	0.00975
LOC400550		1.645	0.000832	0.00975
GTF2E2	general transcription factor IIE, polypeptide 2, beta 34kDa	-1.049	0.000833	0.00975
DIRAS3	DIRAS family, GTP-binding RAS-like 3	-1.906	0.000834	0.00976
MTUS1	microtubule associated tumor suppressor 1	-1.302	0.000839	0.00982
LIMD2	LIM domain containing 2	1.402	0.00084	0.00982
AMIGO2	adhesion molecule with Ig-like domain 2	1.379	0.000841	0.00982
HLA-DMB	major histocompatibility complex, class II, DM beta	1.391	0.000841	0.00982
MCM3	minichromosome maintenance complex component 3	1.010	0.000844	0.00985
PDE8B	phosphodiesterase 8B	-1.129	0.000845	0.00985
TMEM59	transmembrane protein 59	-1.224	0.000846	0.00985
CCDC64B	coiled-coil domain containing 64B	-1.928	0.000848	0.00987
NTN4	netrin 4	-0.957	0.000852	0.00991
APBB1IP	amyloid beta (A4) precursor protein-binding, family B, member 1 interacting protein	1.246	0.000853	0.00991
NOD1	nucleotide-binding oligomerization domain containing 1	1.205	0.000853	0.00991
PLAU	plasminogen activator, urokinase	1.547	0.000856	0.00993
BOD1	biorientation of chromosomes in cell division 1	-0.904	0.000861	0.00998
JMY	junction mediating and regulatory protein, p53 cofactor	-0.922	0.000861	0.00998
SLC15A3	solute carrier family 15 (oligopeptide transporter), member 3	1.347	0.000861	0.00998
TPM2	tropomyosin 2 (beta)	1.091	0.000867	0.01
ATF4	activating transcription factor 4	-0.964	0.00087	0.0101
XPNPEP2	X-prolyl aminopeptidase (aminopeptidase P) 2, membrane-bound	2.522	0.000872	0.0101
HELB	helicase (DNA) B	0.859	0.000874	0.0101
RAB34	RAB34, member RAS oncogene family	1.614	0.000875	0.0101
IKBKE	inhibitor of kappa light polypeptide gene enhancer in B-cells, kinase epsilon	1.330	0.000877	0.0101
CLRN3	clarin 3	2.742	0.00088	0.0101
MYD88	myeloid differentiation primary response 88	0.879	0.00088	0.0101
GPR110	adhesion G protein-coupled receptor F1	2.388	0.000882	0.0101
ITGA3	integrin, alpha 3 (antigen CD49C, alpha 3 subunit of VLA-3 receptor)	1.363	0.000882	0.0101
RPS21	ribosomal protein S21	-0.902	0.000882	0.0101
IRAK2	interleukin-1 receptor-associated kinase 2	1.280	0.000889	0.0102
KIF2C	kinesin family member 2C	2.048	0.000893	0.0103
EPHB2	EPH receptor B2	1.407	0.000896	0.0103
ADAM7	ADAM metallopeptidase domain 7	-3.835	0.000897	0.0103
COLEC10	collectin sub-family member 10 (C-type lectin)	2.637	0.000898	0.0103
A4GNT	alpha-1,4-N-acetylglucosaminyltransferase	-1.698	0.0009	0.0103
TDRD1	tudor domain containing 1	-1.796	0.0009	0.0103
CSMD3	CUB and Sushi multiple domains 3	-3.021	0.000901	0.0103
BMP1	bone morphogenetic protein 1	1.325	0.000902	0.0103
MIR155HG	MIR155 host gene	1.579	0.000902	0.0103
GALNT11	polypeptide N-acetylgalactosaminyltransferase 11	-0.953	0.000912	0.0104
ALOX5	arachidonate 5-lipoxygenase	1.027	0.000916	0.0105
ABCB11	ATP-binding cassette, sub-family B (MDR/TAP), member 11	2.977	0.000918	0.0105
TMED3	transmembrane emp24 protein transport domain containing 3	-1.177	0.000918	0.0105
EDF1	endothelial differentiation-related factor 1	-1.083	0.000926	0.0105
DPT	dermatopontin	-2.280	0.000927	0.0105
LOC100188947		-1.196	0.000927	0.0105
ARL4C	ADP-ribosylation factor-like 4C	1.128	0.000928	0.0105
IFI6	interferon, alpha-inducible protein 6	1.402	0.000928	0.0105
GPSM2	G-protein signaling modulator 2	1.423	0.000929	0.0105
HLA-DQB2	major histocompatibility complex, class II, DQ beta 2	1.602	0.000929	0.0105
RNFT2	ring finger protein, transmembrane 2	1.557	0.000932	0.0106
BTN2A3P	butyrophilin, subfamily 2, member A3, pseudogene	1.516	0.000935	0.0106
PHYHD1	phytanoyl-CoA dioxygenase domain containing 1	-1.342	0.000935	0.0106
BANF2	barrier to autointegration factor 2	-3.470	0.000936	0.0106
ELF5	E74-like factor 5 (ets domain transcription factor)	3.052	0.000936	0.0106
SKAP1	src kinase associated phosphoprotein 1	1.269	0.000937	0.0106
SLC9A7P1	solute carrier family 9, subfamily A (NHE7, cation proton antiporter 7), member 7 pseudogene 1	-1.523	0.000939	0.0106
TNFAIP3	tumor necrosis factor, alpha-induced protein 3	1.052	0.000939	0.0106
ITLN2	intelectin 2	6.174	0.000941	0.0106
CD200R1	CD200 receptor 1	1.807	0.000945	0.0106
SCARNA2	small Cajal body-specific RNA 2	-2.086	0.000945	0.0106
CMTM3	CKLF-like MARVEL transmembrane domain containing 3	1.323	0.000946	0.0106
IRAK3	interleukin-1 receptor-associated kinase 3	1.099	0.000949	0.0107
P2RY10	purinergic receptor P2Y, G-protein coupled, 10	1.769	0.00095	0.0107
SYTL2	synaptotagmin-like 2	1.067	0.00095	0.0107
SV2B	synaptic vesicle glycoprotein 2B	-1.437	0.000953	0.0107
JAK3	Janus kinase 3	1.300	0.000954	0.0107
CHRDL2	chordin-like 2	1.431	0.000956	0.0107
TRANK1	tetratricopeptide repeat and ankyrin repeat containing 1	0.954	0.000958	0.0107
LOC100190940	uncharacterized LOC100190940	6.755	0.000959	0.0107
CD2	CD2 molecule	1.249	0.00096	0.0107
ZFP3	ZFP3 zinc finger protein	-1.159	0.000962	0.0108
ZMYND12	zinc finger, MYND-type containing 12	-1.681	0.000962	0.0108
SLC7A2	solute carrier family 7 (cationic amino acid transporter, y+ system), member 2	-1.408	0.000963	0.0108
APOE	apolipoprotein E	1.325	0.000964	0.0108
HSPG2	heparan sulfate proteoglycan 2	1.126	0.000967	0.0108
RNASE2	ribonuclease, RNase A family, 2 (liver, eosinophil-derived neurotoxin)	2.031	0.000967	0.0108
DNA2	DNA replication helicase/nuclease 2	1.160	0.000972	0.0108
ST3GAL2	ST3 beta-galactoside alpha-2,3-sialyltransferase 2	1.195	0.000974	0.0108
HOXA13	homeobox A13	5.144	0.000977	0.0109
CECR2	cat eye syndrome chromosome region, candidate 2	-1.413	0.000979	0.0109
ZNF429	zinc finger protein 429	-1.109	0.000985	0.0109
EFCAB4A	calcium release activated channel regulator 2B	-1.569	0.000986	0.0109
FAM72A	family with sequence similarity 72, member A	3.520	0.000986	0.0109
FAM83A	family with sequence similarity 83, member A	3.863	0.000986	0.0109
SLC29A4	solute carrier family 29 (equilibrative nucleoside transporter), member 4	-1.484	0.000986	0.0109
GLT25D1	collagen beta(1-O)galactosyltransferase 1	1.100	0.000987	0.0109
S100A11	S100 calcium binding protein A11	1.324	0.000987	0.0109
FZD7	frizzled class receptor 7	1.235	0.000993	0.011
ANGPTL2	angiopoietin-like 2	1.110	0.000999	0.011
EIF2A	eukaryotic translation initiation factor 2A, 65kDa	-0.921	0.001	0.0111
LCP1	lymphocyte cytosolic protein 1 (L-plastin)	1.459	0.001	0.011
ARHGAP23	Rho GTPase activating protein 23	1.320	0.00101	0.0112
FAM196B	family with sequence similarity 196, member B	2.049	0.00101	0.0111
FETUB	fetuin B	-5.845	0.00101	0.0111
NMD3	NMD3 ribosome export adaptor	-0.888	0.00101	0.0111
TNIP3	TNFAIP3 interacting protein 3	1.389	0.00101	0.0111
CELF4	CUGBP, Elav-like family member 4	-1.917	0.00102	0.0112
CHAD	chondroadherin	-2.675	0.00102	0.0112
CYP3A43	cytochrome P450, family 3, subfamily A, polypeptide 43	-2.284	0.00102	0.0112
HADH	hydroxyacyl-CoA dehydrogenase	-0.941	0.00102	0.0112
HOXA1	homeobox A1	2.457	0.00102	0.0112
NIPAL4	NIPA-like domain containing 4	2.207	0.00102	0.0112
ZNF532	zinc finger protein 532	0.973	0.00102	0.0112
BMF	Bcl2 modifying factor	1.226	0.00103	0.0113
BTN2A1	butyrophilin, subfamily 2, member A1	0.982	0.00103	0.0113
MAPK9	mitogen-activated protein kinase 9	-0.884	0.00103	0.0113
MYO9B	myosin IXB	0.941	0.00103	0.0113
POLR1D	polymerase (RNA) I polypeptide D, 16kDa	-1.084	0.00103	0.0113
CNKSR2	connector enhancer of kinase suppressor of Ras 2	-1.506	0.00104	0.0114
C7orf41	maturin, neural progenitor differentiation regulator homolog (Xenopus)	-0.933	0.00104	0.0114
CYP39A1	cytochrome P450, family 39, subfamily A, polypeptide 1	-1.425	0.00105	0.0114
MGAT3	mannosyl (beta-1,4-)-glycoprotein beta-1,4-N-acetylglucosaminyltransferase	2.309	0.00106	0.0116
UNC79	unc-79 homolog (C. elegans)	-1.969	0.00106	0.0116
LOC283663		1.671	0.00106	0.0116
CXCL2	chemokine (C-X-C motif) ligand 2	-0.938	0.00107	0.0116
FANCD2	Fanconi anemia, complementation group D2	1.170	0.00107	0.0117
FOXP2	forkhead box P2	-1.091	0.00108	0.0117
HFM1	HFM1, ATP-dependent DNA helicase homolog	-1.633	0.00108	0.0117
ZNF462	zinc finger protein 462	0.908	0.00108	0.0117
GLIS3	GLIS family zinc finger 3	-0.891	0.00109	0.0118
MIR4451	microRNA 4451	-1.743	0.00109	0.0118
MLYCD	malonyl-CoA decarboxylase	-1.198	0.00109	0.0118
SEC61B	Sec61 beta subunit	-1.105	0.00109	0.0118
C4orf52	small integral membrane protein 20	-0.940	0.00109	0.0118
FAM113B	PC-esterase domain containing 1B	1.350	0.0011	0.0119
RPL13A	ribosomal protein L13a	-1.058	0.0011	0.0118
ARL11	ADP-ribosylation factor-like 11	1.762	0.00111	0.0119
CNTNAP3	contactin associated protein-like 3	1.476	0.00111	0.0119
SERAC1	serine active site containing 1	-1.007	0.00111	0.012
LOC100505806		-1.567	0.00111	0.0119
BTK	Bruton agammaglobulinemia tyrosine kinase	1.593	0.00112	0.012
CCDC67	coiled-coil domain containing 67	-1.418	0.00113	0.0121
ERRFI1	ERBB receptor feedback inhibitor 1	-1.698	0.00113	0.0121
PNLDC1	poly(A)-specific ribonuclease (PARN)-like domain containing 1	-1.877	0.00113	0.0122
RPL18	ribosomal protein L18	-1.347	0.00113	0.0121
METTL21B	methyltransferase like 21B	-1.033	0.00114	0.0123
NR3C2	nuclear receptor subfamily 3, group C, member 2	-1.107	0.00114	0.0123
PARK7	parkinson protein 7	-0.897	0.00114	0.0123
TNFSF11	tumor necrosis factor (ligand) superfamily, member 11	2.773	0.00114	0.0123
DGAT2	diacylglycerol O-acyltransferase 2	1.684	0.00115	0.0123
EPB41L4A-AS1	EPB41L4A antisense RNA 1	-1.080	0.00115	0.0123
MXI1	MAX interactor 1, dimerization protein	-0.845	0.00115	0.0123
SRCRB4D	scavenger receptor cysteine rich family, 4 domains	-1.728	0.00115	0.0123
CD247	CD247 molecule	1.887	0.00116	0.0124
NOS1	nitric oxide synthase 1 (neuronal)	-2.334	0.00116	0.0124
REG1A	regenerating islet-derived 1 alpha	-4.828	0.00116	0.0124
FFAR2	free fatty acid receptor 2	2.002	0.00117	0.0125
RASD2	RASD family, member 2	1.748	0.00117	0.0124
ABCC5	ATP-binding cassette, sub-family C (CFTR/MRP), member 5	1.044	0.00119	0.0126
IFI30	interferon, gamma-inducible protein 30	1.060	0.00119	0.0127
MAGI3	membrane associated guanylate kinase, WW and PDZ domain containing 3	-0.921	0.00119	0.0126
NMUR2	neuromedin U receptor 2	3.125	0.00119	0.0127
RAB31	RAB31, member RAS oncogene family	1.498	0.00119	0.0127
TPRN	taperin	-1.960	0.00119	0.0127
ACTBL2	actin, beta-like 2	3.143	0.0012	0.0127
C6orf223	chromosome 6 open reading frame 223	2.011	0.0012	0.0127
NCAPG2	non-SMC condensin II complex, subunit G2	1.208	0.0012	0.0127
PDGFD	platelet derived growth factor D	-1.500	0.0012	0.0127
TLR10	toll-like receptor 10	1.678	0.0012	0.0127
TMEM64	transmembrane protein 64	-0.962	0.0012	0.0127
ABLIM3	actin binding LIM protein family, member 3	1.261	0.00121	0.0128
CADPS	Ca++-dependent secretion activator	-1.630	0.00121	0.0128
CD79A	CD79a molecule, immunoglobulin-associated alpha	1.896	0.00121	0.0127
GPR68	G protein-coupled receptor 68	1.716	0.00121	0.0128
IL1RAP	interleukin 1 receptor accessory protein	1.057	0.00121	0.0127
IL2RB	interleukin 2 receptor, beta	1.366	0.00121	0.0128
RCAN3	RCAN family member 3	-0.830	0.00121	0.0128
THBS2	thrombospondin 2	1.684	0.00121	0.0128
EPO	erythropoietin	-3.040	0.00122	0.0128
FLT3	fms-related tyrosine kinase 3	-1.496	0.00122	0.0128
SNHG9	small nucleolar RNA host gene 9	-2.113	0.00122	0.0128
COPS3	COP9 signalosome subunit 3	-0.936	0.00123	0.0129
MTRNR2L1	MT-RNR2-like 1	-0.926	0.00123	0.0129
ST6GALNAC4	ST6 (alpha-N-acetyl-neuraminyl-2,3-beta-galactosyl-1,3)-N-acetylgalactosaminide alpha-2,6-sialyltransferase 4	-1.313	0.00123	0.0129
GRAP2	GRB2-related adaptor protein 2	1.764	0.00124	0.013
LOC645434	uncharacterized LOC645434	-2.817	0.00124	0.0129
LYPD5	LY6/PLAUR domain containing 5	1.661	0.00124	0.0129
OXTR	oxytocin receptor	2.056	0.00124	0.013
DLEU7	deleted in lymphocytic leukemia, 7	1.910	0.00126	0.0131
IL22RA1	interleukin 22 receptor, alpha 1	-2.410	0.00126	0.0131
PIP4K2A	phosphatidylinositol-5-phosphate 4-kinase, type II, alpha	0.884	0.00126	0.0131
RAD51	RAD51 recombinase	1.708	0.00126	0.0131
TSGA10	testis specific, 10	-1.268	0.00126	0.0131
ZNF124	zinc finger protein 124	-0.912	0.00126	0.0132
FCHO1	FCH domain only 1	2.568	0.00127	0.0132
FRMD5	FERM domain containing 5	2.316	0.00127	0.0132
HMGN2P46	high mobility group nucleosomal binding domain 2 pseudogene 46	1.949	0.00127	0.0132
LOC100233209		1.180	0.00127	0.0132
CPEB4	cytoplasmic polyadenylation element binding protein 4	-0.897	0.00128	0.0133
FABP1	fatty acid binding protein 1, liver	5.139	0.00128	0.0133
P4HA3	prolyl 4-hydroxylase, alpha polypeptide III	1.910	0.00128	0.0133
SRGN	serglycin	1.104	0.00128	0.0133
ADAM12	ADAM metallopeptidase domain 12	1.838	0.00129	0.0133
RXRG	retinoid X receptor, gamma	-2.280	0.00129	0.0134
TRIM50	tripartite motif containing 50	-2.455	0.00129	0.0134
EPHX2	epoxide hydrolase 2, cytoplasmic	-1.440	0.00131	0.0136
SLC6A16	solute carrier family 6, member 16	-1.357	0.00131	0.0136
ACOX1	acyl-CoA oxidase 1, palmitoyl	-0.886	0.00132	0.0137
CTSB	cathepsin B	1.189	0.00132	0.0137
MFSD2A	major facilitator superfamily domain containing 2A	1.815	0.00133	0.0137
UQCRB	ubiquinol-cytochrome c reductase binding protein	-0.863	0.00133	0.0138
DANCR	differentiation antagonizing non-protein coding RNA	-1.051	0.00134	0.0138
FBN1	fibrillin 1	1.559	0.00134	0.0138
HABP2	hyaluronan binding protein 2	-1.870	0.00134	0.0138
SCGB1D2	secretoglobin, family 1D, member 2	-3.844	0.00134	0.0138
SPINT4	serine peptidase inhibitor, Kunitz type 4	6.632	0.00134	0.0138
VKORC1	vitamin K epoxide reductase complex, subunit 1	-0.970	0.00134	0.0138
ANTXR1	anthrax toxin receptor 1	1.455	0.00135	0.0139
PATL1	protein associated with topoisomerase II homolog 1 (yeast)	0.898	0.00135	0.0138
SLC12A6	solute carrier family 12 (potassium/chloride transporter), member 6	0.851	0.00135	0.0139
SNX20	sorting nexin 20	1.572	0.00135	0.0138
LOC100507127		2.823	0.00135	0.0138
ITGA1	integrin, alpha 1	1.056	0.00136	0.0139
PMM1	phosphomannomutase 1	-1.093	0.00137	0.014
SH3TC2	SH3 domain and tetratricopeptide repeats 2	1.823	0.00137	0.014
SPI1	Spi-1 proto-oncogene	1.714	0.00137	0.014
DLK1	delta-like 1 homolog (Drosophila)	-2.255	0.00138	0.0141
F5	coagulation factor V (proaccelerin, labile factor)	1.329	0.00138	0.0141
KIAA1549	KIAA1549	-0.967	0.00138	0.0141
PBK	PDZ binding kinase	1.791	0.00138	0.0141
FDCSP	follicular dendritic cell secreted protein	2.756	0.00139	0.0142
LOC90246	uncharacterized LOC90246	-1.520	0.00139	0.0141
MAP2	microtubule-associated protein 2	-1.367	0.00139	0.0142
MST1P2	macrophage stimulating 1 (hepatocyte growth factor-like) pseudogene 2	-1.421	0.00139	0.0142
SMC4	structural maintenance of chromosomes 4	0.898	0.00139	0.0141
ZNF703	zinc finger protein 703	1.437	0.00139	0.0142
ARHGAP9	Rho GTPase activating protein 9	1.296	0.0014	0.0142
LINC00520	long intergenic non-protein coding RNA 520	3.226	0.0014	0.0142
ALDH3B2	aldehyde dehydrogenase 3 family, member B2	4.202	0.00141	0.0143
C11orf54	chromosome 11 open reading frame 54	-0.894	0.00141	0.0143
CTSL1P2	cathepsin L pseudogene 2	-1.651	0.00141	0.0143
KIAA0101	KIAA0101	1.189	0.00141	0.0143
AFAP1L1	actin filament associated protein 1-like 1	1.235	0.00142	0.0143
C11orf1	chromosome 11 open reading frame 1	-1.013	0.00142	0.0143
CDNF	cerebral dopamine neurotrophic factor	-1.576	0.00142	0.0143
CKLF	chemokine-like factor	1.247	0.00142	0.0143
SPRED1	sprouty-related, EVH1 domain containing 1	0.854	0.00142	0.0143
HOTAIRM1	HOXA transcript antisense RNA, myeloid-specific 1	1.689	0.00143	0.0144
FOLH1	folate hydrolase (prostate-specific membrane antigen) 1	1.654	0.00144	0.0145
H2AFY	H2A histone family, member Y	0.849	0.00144	0.0145
SKA1	spindle and kinetochore associated complex subunit 1	1.383	0.00144	0.0145
TRIP13	thyroid hormone receptor interactor 13	1.552	0.00144	0.0145
ITGA11	integrin, alpha 11	1.628	0.00145	0.0146
FHIT	fragile histidine triad	-1.097	0.00146	0.0147
MCM4	minichromosome maintenance complex component 4	1.173	0.00146	0.0147
OMA1	OMA1 zinc metallopeptidase	-0.888	0.00146	0.0147
SNORA48	small nucleolar RNA, H/ACA box 48	-1.371	0.00146	0.0147
TNFRSF21	tumor necrosis factor receptor superfamily, member 21	0.921	0.00146	0.0147
GTF3A	general transcription factor IIIA	-0.945	0.00147	0.0147
MFI2	antigen p97 (melanoma associated) identified by monoclonal antibodies 133.2 and 96.5	1.357	0.00147	0.0147
PLA2G5	phospholipase A2, group V	2.923	0.00147	0.0147
SEC11A	SEC11 homolog A, signal peptidase complex subunit	-0.827	0.00147	0.0148
ZCWPW2	zinc finger, CW type with PWWP domain 2	-1.183	0.00148	0.0148
NPY1R	neuropeptide Y receptor Y1	-1.611	0.00149	0.0149
PKIA	protein kinase (cAMP-dependent, catalytic) inhibitor alpha	1.663	0.00149	0.0149
REEP5	receptor accessory protein 5	-0.877	0.00149	0.0149
RFX8	RFX family member 8, lacking RFX DNA binding domain	2.447	0.00149	0.0149
TTN	titin	-1.425	0.00149	0.0149
LOC154860		4.548	0.00149	0.0149
PAQR8	progestin and adipoQ receptor family member VIII	1.199	0.0015	0.0149
PCSK2	proprotein convertase subtilisin/kexin type 2	-1.993	0.0015	0.0149
PRLR	prolactin receptor	-1.562	0.0015	0.015
CLEC7A	C-type lectin domain family 7, member A	1.369	0.00151	0.015
PHGDH	phosphoglycerate dehydrogenase	-1.443	0.00151	0.015
TNFRSF14	tumor necrosis factor receptor superfamily, member 14	1.251	0.00151	0.015
CAPN9	calpain 9	2.035	0.00152	0.0151
CD24	CD24 molecule	-1.507	0.00152	0.0151
FGD2	FYVE, RhoGEF and PH domain containing 2	1.305	0.00152	0.0151
IGFBP5	insulin-like growth factor binding protein 5	1.933	0.00152	0.0151
KLF10	Kruppel-like factor 10	-0.879	0.00152	0.0151
RIC3	RIC3 acetylcholine receptor chaperone	-1.714	0.00152	0.015
BASP1	brain abundant, membrane attached signal protein 1	1.367	0.00153	0.0152
CENPW	centromere protein W	1.594	0.00153	0.0151
KIF20B	kinesin family member 20B	1.042	0.00153	0.0151
SAPCD2	suppressor APC domain containing 2	1.900	0.00153	0.0151
TPBG	trophoblast glycoprotein	1.003	0.00153	0.0151
BST1	bone marrow stromal cell antigen 1	1.787	0.00154	0.0152
GNAI2	guanine nucleotide binding protein (G protein), alpha inhibiting activity polypeptide 2	0.847	0.00154	0.0152
PIK3CG	phosphatidylinositol-4,5-bisphosphate 3-kinase, catalytic subunit gamma	1.293	0.00154	0.0152
RPL29	ribosomal protein L29	-1.052	0.00154	0.0152
SPATA7	spermatogenesis associated 7	-1.026	0.00154	0.0152
SPN	sialophorin	1.283	0.00154	0.0152
FCRL2	Fc receptor-like 2	2.400	0.00155	0.0152
VCAN	versican	2.027	0.00155	0.0153
COL4A1	collagen, type IV, alpha 1	1.016	0.00156	0.0153
HK1	hexokinase 1	0.954	0.00156	0.0153
SLC35F2	solute carrier family 35, member F2	1.131	0.00156	0.0153
C11orf80	chromosome 11 open reading frame 80	1.087	0.00157	0.0153
MIR3609	microRNA 3609	-1.151	0.00157	0.0154
SLCO3A1	solute carrier organic anion transporter family, member 3A1	1.093	0.00157	0.0153
LOC730227		-1.635	0.00157	0.0153
TRIM59	tripartite motif containing 59	1.036	0.00158	0.0154
IFI16	interferon, gamma-inducible protein 16	1.026	0.00159	0.0156
ITGB3	integrin, beta 3 (platelet glycoprotein IIIa, antigen CD61)	1.735	0.00159	0.0155
BICD1	bicaudal D homolog 1 (Drosophila)	1.121	0.0016	0.0156
CCNG2	cyclin G2	0.883	0.0016	0.0156
RPL5	ribosomal protein L5	-1.624	0.0016	0.0156
SLC38A7	solute carrier family 38, member 7	1.382	0.0016	0.0156
ZFAND1	zinc finger, AN1-type domain 1	-0.873	0.0016	0.0156
IGFBP4	insulin-like growth factor binding protein 4	0.921	0.00161	0.0157
TATDN1	TatD DNase domain containing 1	-0.936	0.00161	0.0157
C1orf38	thymocyte selection associated family member 2	1.209	0.00161	0.0157
B3GNT2	UDP-GlcNAc:betaGal beta-1,3-N-acetylglucosaminyltransferase 2	-0.852	0.00162	0.0158
ELOVL5	ELOVL fatty acid elongase 5	0.916	0.00162	0.0158
EML5	echinoderm microtubule associated protein like 5	-1.050	0.00162	0.0158
SWT1	SWT1 RNA endoribonuclease homolog (S. cerevisiae)	-0.925	0.00162	0.0158
BCL2A1	BCL2-related protein A1	1.425	0.00163	0.0158
CRLS1	cardiolipin synthase 1	-0.788	0.00163	0.0158
EIF4EBP1	eukaryotic translation initiation factor 4E binding protein 1	-1.358	0.00163	0.0158
PCLO	piccolo presynaptic cytomatrix protein	-0.990	0.00163	0.0158
SLFN11	schlafen family member 11	0.956	0.00163	0.0158
CACNB3	calcium channel, voltage-dependent, beta 3 subunit	1.705	0.00164	0.0158
C1orf114	coiled-coil domain containing 181	-1.334	0.00164	0.0158
CCR5	chemokine (C-C motif) receptor 5 (gene/pseudogene)	1.361	0.00164	0.0158
PPP1R9A	protein phosphatase 1, regulatory subunit 9A	-0.906	0.00164	0.0158
PRKAR2B	protein kinase, cAMP-dependent, regulatory, type II, beta	-1.038	0.00164	0.0158
RMI2	RecQ mediated genome instability 2	1.267	0.00164	0.0158
SNORA5A	small nucleolar RNA, H/ACA box 5A	-1.434	0.00164	0.0158
USP18	ubiquitin specific peptidase 18	1.137	0.00164	0.0158
ZNF277	zinc finger protein 277	-0.821	0.00164	0.0158
ZNF853	zinc finger protein 853	-1.342	0.00164	0.0158
CA4	carbonic anhydrase IV	-2.420	0.00165	0.0159
TMEM176B	transmembrane protein 176B	1.002	0.00165	0.0159
LOC653075		-1.116	0.00166	0.016
AMICA1	adhesion molecule, interacts with CXADR antigen 1	1.297	0.00167	0.0161
KAAG1	kidney associated antigen 1	-1.662	0.00167	0.0161
CLU	clusterin	-1.531	0.00168	0.0161
FAIM	Fas apoptotic inhibitory molecule	-0.980	0.00168	0.0161
THY1	Thy-1 cell surface antigen	1.281	0.00168	0.0161
PKMYT1	protein kinase, membrane associated tyrosine/threonine 1	6.495	0.00169	0.0162
LPAR3	lysophosphatidic acid receptor 3	-2.778	0.0017	0.0163
BEX4	brain expressed, X-linked 4	-1.180	0.00171	0.0163
LINC00086	small integral membrane protein 10 like 2A	-2.445	0.00171	0.0163
SNHG8	small nucleolar RNA host gene 8	-1.083	0.00171	0.0164
ARHGAP42	Rho GTPase activating protein 42	1.193	0.00172	0.0164
CTSF	cathepsin F	-1.108	0.00172	0.0164
GINS2	GINS complex subunit 2 (Psf2 homolog)	1.386	0.00172	0.0164
NADKD1	NAD kinase 2, mitochondrial	-0.934	0.00172	0.0164
NREP	neuronal regeneration related protein	1.099	0.00172	0.0164
ZNF415	zinc finger protein 415	-1.347	0.00172	0.0164
FAM217B	family with sequence similarity 217, member B	0.992	0.00173	0.0164
GK	glycerol kinase	1.093	0.00173	0.0164
GNA15	guanine nucleotide binding protein (G protein), alpha 15 (Gq class)	1.633	0.00173	0.0164
HIST1H4I	histone cluster 1, H4i	2.194	0.00173	0.0164
PDCD1LG2	programmed cell death 1 ligand 2	1.332	0.00173	0.0165
TFAP2A	transcription factor AP-2 alpha (activating enhancer binding protein 2 alpha)	1.992	0.00173	0.0164
LOC255167		-1.753	0.00173	0.0164
PTPRN2	protein tyrosine phosphatase, receptor type, N polypeptide 2	-1.094	0.00174	0.0165
ZBTB16	zinc finger and BTB domain containing 16	-1.561	0.00174	0.0165
CST4	cystatin S	4.705	0.00175	0.0166
PADI1	peptidyl arginine deiminase, type I	3.047	0.00175	0.0165
PTPN22	protein tyrosine phosphatase, non-receptor type 22 (lymphoid)	0.973	0.00175	0.0165
STK38	serine/threonine kinase 38	0.876	0.00175	0.0166
PRIC285		1.164	0.00175	0.0165
LRRC7	leucine rich repeat containing 7	-1.457	0.00176	0.0166
SGIP1	SH3-domain GRB2-like (endophilin) interacting protein 1	1.412	0.00176	0.0166
APOBR	apolipoprotein B receptor	1.374	0.00177	0.0166
KCNK1	potassium channel, two pore domain subfamily K, member 1	1.436	0.00177	0.0166
SLC2A3	solute carrier family 2 (facilitated glucose transporter), member 3	1.111	0.00177	0.0166
TMEM51	transmembrane protein 51	-0.857	0.00177	0.0166
VTN	vitronectin	-1.456	0.00177	0.0167
RAD18	RAD18 E3 ubiquitin protein ligase	0.908	0.00178	0.0167
ACAN	aggrecan	2.418	0.00179	0.0168
SLC30A8	solute carrier family 30 (zinc transporter), member 8	-2.128	0.00179	0.0168
PTPN12	protein tyrosine phosphatase, non-receptor type 12	1.055	0.0018	0.0169
UBA5	ubiquitin-like modifier activating enzyme 5	-0.894	0.0018	0.0169
IGFN1	immunoglobulin-like and fibronectin type III domain containing 1	-1.757	0.00181	0.017
TMEM156	transmembrane protein 156	1.219	0.00182	0.017
RABL5	intraflagellar transport 22	-0.936	0.00183	0.0171
SIGLEC7	sialic acid binding Ig-like lectin 7	1.743	0.00183	0.0172
LSAMP	limbic system-associated membrane protein	1.052	0.00184	0.0172
PPP1R18	protein phosphatase 1, regulatory subunit 18	1.016	0.00184	0.0172
RBMS1	RNA binding motif, single stranded interacting protein 1	0.875	0.00184	0.0172
ST8SIA4	ST8 alpha-N-acetyl-neuraminide alpha-2,8-sialyltransferase 4	1.223	0.00184	0.0172
SYT9	synaptotagmin IX	-1.674	0.00184	0.0172
ZNF204P	zinc finger protein 204, pseudogene	-1.002	0.00184	0.0172
HSDL2	hydroxysteroid dehydrogenase like 2	-0.845	0.00185	0.0172
HIST1H2AM	histone cluster 1, H2am	1.677	0.00186	0.0174
NCAPD3	non-SMC condensin II complex, subunit D3	0.951	0.00186	0.0173
SDHB	succinate dehydrogenase complex, subunit B, iron sulfur (Ip)	-0.885	0.00186	0.0173
ADAMTS9-AS2	ADAMTS9 antisense RNA 2	-1.211	0.00188	0.0175
ATP5A1	ATP synthase, H+ transporting, mitochondrial F1 complex, alpha subunit 1, cardiac muscle	-0.862	0.00188	0.0175
BTNL3	butyrophilin-like 3	2.353	0.00188	0.0175
EGLN3	egl-9 family hypoxia-inducible factor 3	1.129	0.00188	0.0175
IKZF3	IKAROS family zinc finger 3 (Aiolos)	1.363	0.00188	0.0175
SAMSN1	SAM domain, SH3 domain and nuclear localization signals 1	1.086	0.00188	0.0175
CMIP	c-Maf inducing protein	0.948	0.00189	0.0176
SEPT6	septin 6	1.092	0.0019	0.0176
SPEF2	sperm flagellar 2	-0.911	0.0019	0.0176
FAM110C	family with sequence similarity 110, member C	-1.239	0.00191	0.0177
IYD	iodotyrosine deiodinase	1.886	0.00191	0.0177
SLC37A1	solute carrier family 37 (glucose-6-phosphate transporter), member 1	1.123	0.00191	0.0177
TPRG1	tumor protein p63 regulated 1	1.791	0.00191	0.0177
LYN	LYN proto-oncogene, Src family tyrosine kinase	0.868	0.00192	0.0177
GDAP1	ganglioside induced differentiation associated protein 1	-0.847	0.00193	0.0178
GREM1	gremlin 1, DAN family BMP antagonist	1.789	0.00193	0.0178
GYLTL1B	glycosyltransferase-like 1B	-1.501	0.00194	0.0179
LOC374443	C-type lectin domain family 2, member D pseudogene	1.267	0.00195	0.018
CHGB	chromogranin B	-1.723	0.00196	0.0181
SYNGR1	synaptogyrin 1	-1.558	0.00196	0.0181
ARMC3	armadillo repeat containing 3	-2.972	0.00197	0.0182
ETV2	ets variant 2	-1.448	0.00197	0.0181
PGM3	phosphoglucomutase 3	-0.830	0.00197	0.0182
RSL24D1	ribosomal L24 domain containing 1	-0.809	0.00197	0.0181
TNFSF10	tumor necrosis factor (ligand) superfamily, member 10	1.042	0.00197	0.0182
C3orf33	chromosome 3 open reading frame 33	-1.144	0.00198	0.0182
ETS1	v-ets avian erythroblastosis virus E26 oncogene homolog 1	0.863	0.00198	0.0182
EXTL1	exostosin-like glycosyltransferase 1	-2.090	0.00198	0.0182
ZNF189	zinc finger protein 189	-0.822	0.00198	0.0182
MSN	moesin	1.271	0.002	0.0183
RPS5	ribosomal protein S5	-1.419	0.002	0.0183
TBX3	T-box 3	1.598	0.002	0.0183
ANKRD46	ankyrin repeat domain 46	-0.936	0.00201	0.0184
HMGA1	high mobility group AT-hook 1	1.125	0.00201	0.0184
TMEM26	transmembrane protein 26	2.127	0.00201	0.0184
AMN1	antagonist of mitotic exit network 1 homolog	-0.965	0.00202	0.0184
MET	MET proto-oncogene, receptor tyrosine kinase	0.921	0.00202	0.0184
GYS2	glycogen synthase 2 (liver)	-2.040	0.00203	0.0185
KLHL3	kelch-like family member 3	0.936	0.00203	0.0185
APOBEC3G	apolipoprotein B mRNA editing enzyme, catalytic polypeptide-like 3G	1.146	0.00204	0.0186
KCNK16	potassium channel, two pore domain subfamily K, member 16	-2.042	0.00204	0.0186
RARRES1	retinoic acid receptor responder (tazarotene induced) 1	1.418	0.00205	0.0187
CACNB2	calcium channel, voltage-dependent, beta 2 subunit	-0.940	0.00207	0.0188
PROX1	prospero homeobox 1	-1.250	0.00207	0.0188
SFXN3	sideroflexin 3	0.931	0.00207	0.0188
ZFYVE9	zinc finger, FYVE domain containing 9	-0.828	0.00207	0.0189
ATP2B4	ATPase, Ca++ transporting, plasma membrane 4	0.951	0.00208	0.0189
GJD2	gap junction protein, delta 2, 36kDa	-2.157	0.00208	0.0189
LIN7B	lin-7 homolog B (C. elegans)	-1.262	0.00208	0.0189
FAM43A	family with sequence similarity 43, member A	1.252	0.00209	0.019
FLI1	Fli-1 proto-oncogene, ETS transcription factor	0.994	0.00209	0.019
SSH2	slingshot protein phosphatase 2	0.805	0.00209	0.019
CAP1	CAP, adenylate cyclase-associated protein 1 (yeast)	0.870	0.00211	0.0191
RPS29	ribosomal protein S29	-0.942	0.00211	0.0191
ABCA1	ATP-binding cassette, sub-family A (ABC1), member 1	1.039	0.00212	0.0192
FGFR1	fibroblast growth factor receptor 1	-1.155	0.00212	0.0192
LOC146880	Rho GTPase activating protein 27 pseudogene	0.940	0.00212	0.0192
RCN3	reticulocalbin 3, EF-hand calcium binding domain	1.343	0.00212	0.0192
SYT13	synaptotagmin XIII	0.935	0.00212	0.0192
HLA-DQA1	major histocompatibility complex, class II, DQ alpha 1	1.206	0.00213	0.0192
RPS7	ribosomal protein S7	-1.065	0.00213	0.0192
STOX2	storkhead box 2	-1.017	0.00213	0.0192
CCL26	chemokine (C-C motif) ligand 26	2.615	0.00214	0.0193
SCGB2B2	secretoglobin, family 2B, member 2	-1.747	0.00214	0.0193
ZPLD1	zona pellucida-like domain containing 1	1.846	0.00214	0.0193
EHD1	EH-domain containing 1	1.069	0.00217	0.0195
SLCO4C1	solute carrier organic anion transporter family, member 4C1	-1.159	0.00217	0.0195
RPL35	ribosomal protein L35	-1.060	0.00218	0.0196
TMEM132A	transmembrane protein 132A	1.414	0.00218	0.0196
PRRX1	paired related homeobox 1	1.383	0.00219	0.0197
INA	internexin neuronal intermediate filament protein, alpha	-1.602	0.0022	0.0198
BCMO1	beta-carotene oxygenase 1	2.302	0.00221	0.0198
COPS2	COP9 signalosome subunit 2	-0.813	0.00221	0.0198
C8orf40	small integral membrane protein 19	-1.084	0.00221	0.0198
KPNA2	karyopherin alpha 2 (RAG cohort 1, importin alpha 1)	0.935	0.00222	0.0199
OBFC2A	nucleic acid binding protein 1	0.940	0.00222	0.0199
STAT2	signal transducer and activator of transcription 2, 113kDa	0.780	0.00222	0.0199
LOX	lysyl oxidase	1.316	0.00223	0.0199
RPL14	ribosomal protein L14	-1.272	0.00223	0.0199
TMEM133	transmembrane protein 133	1.304	0.00223	0.0199
TRIM15	tripartite motif containing 15	2.812	0.00223	0.0199
TSPAN1	tetraspanin 1	1.834	0.00223	0.0199
MPZL2	myelin protein zero-like 2	0.944	0.00224	0.02
SCAND3	zinc finger, BED-type containing 9	-1.412	0.00224	0.02
C1GALT1	core 1 synthase, glycoprotein-N-acetylgalactosamine 3-beta-galactosyltransferase 1	0.779	0.00225	0.02
FAM176A	eva-1 homolog A (C. elegans)	-1.134	0.00225	0.0201
WDFY2	WD repeat and FYVE domain containing 2	-0.842	0.00225	0.02
CCNE1	cyclin E1	1.617	0.00226	0.0201
GSDMC	gasdermin C	2.151	0.00226	0.0201
LINC00483	long intergenic non-protein coding RNA 483	3.985	0.00226	0.0201
TMEM176A	transmembrane protein 176A	1.008	0.00226	0.0201
DYSF	dysferlin	1.212	0.00227	0.0202
EPHB6	EPH receptor B6	-1.429	0.00228	0.0202
DNAJC4	DnaJ (Hsp40) homolog, subfamily C, member 4	-1.091	0.00229	0.0203
MAD2L1	MAD2 mitotic arrest deficient-like 1 (yeast)	1.597	0.00229	0.0203
SNX4	sorting nexin 4	-0.788	0.00229	0.0203
KCNMB2	potassium channel subfamily M regulatory beta subunit 2	-1.552	0.0023	0.0204
KRT6B	keratin 6B, type II	3.350	0.0023	0.0204
CSTF2	cleavage stimulation factor, 3' pre-RNA, subunit 2, 64kDa	1.051	0.00231	0.0204
MYEOV2	myeloma overexpressed 2	-1.014	0.00232	0.0205
UGT1A9	UDP glucuronosyltransferase 1 family, polypeptide A9	4.951	0.00232	0.0205
UQCRQ	ubiquinol-cytochrome c reductase, complex III subunit VII, 9.5kDa	-0.803	0.00232	0.0205
GSTM3	glutathione S-transferase mu 3 (brain)	-1.040	0.00233	0.0206
HOXA5	homeobox A5	2.001	0.00233	0.0206
SNTB1	syntrophin, beta 1 (dystrophin-associated protein A1, 59kDa, basic component 1)	-0.881	0.00234	0.0207
PLA2G2D	phospholipase A2, group IID	1.922	0.00236	0.0208
POU2F2	POU class 2 homeobox 2	1.150	0.00236	0.0208
CCR1	chemokine (C-C motif) receptor 1	1.234	0.00237	0.0209
TRIAP1	TP53 regulated inhibitor of apoptosis 1	-0.968	0.00238	0.0209
MIR31HG	MIR31 host gene	3.112	0.00239	0.021
MPP7	membrane protein, palmitoylated 7 (MAGUK p55 subfamily member 7)	-1.145	0.00239	0.021
PREX1	phosphatidylinositol-3,4,5-trisphosphate-dependent Rac exchange factor 1	1.057	0.00239	0.021
SEC63	SEC63 homolog (S. cerevisiae)	-0.858	0.00239	0.021
RAPH1	Ras association (RalGDS/AF-6) and pleckstrin homology domains 1	0.788	0.00242	0.0212
STK4	serine/threonine kinase 4	0.770	0.00242	0.0212
CBL	Cbl proto-oncogene, E3 ubiquitin protein ligase	0.819	0.00244	0.0214
KCNS1	potassium voltage-gated channel, modifier subfamily S, member 1	2.456	0.00244	0.0214
LHB	luteinizing hormone beta polypeptide	-2.746	0.00244	0.0214
DERL2	derlin 2	-0.970	0.00245	0.0214
TAGAP	T-cell activation RhoGTPase activating protein	1.342	0.00245	0.0215
TF	transferrin	-1.468	0.00245	0.0214
CTLA4	cytotoxic T-lymphocyte-associated protein 4	1.618	0.00246	0.0215
GABARAP	GABA(A) receptor-associated protein	-0.861	0.00247	0.0216
RASSF2	Ras association (RalGDS/AF-6) domain family member 2	1.210	0.00247	0.0215
TSTD1	thiosulfate sulfurtransferase (rhodanese)-like domain containing 1	-1.036	0.00247	0.0216
FOXP3	forkhead box P3	2.048	0.00248	0.0217
PPP2R1B	protein phosphatase 2, regulatory subunit A, beta	-0.836	0.00248	0.0216
ROS1	ROS proto-oncogene 1 , receptor tyrosine kinase	2.011	0.00248	0.0216
LINC00426	long intergenic non-protein coding RNA 426	1.601	0.00249	0.0217
ADAM32	ADAM metallopeptidase domain 32	-1.212	0.0025	0.0218
GABRR1	gamma-aminobutyric acid (GABA) A receptor, rho 1	5.144	0.0025	0.0218
RNF145	ring finger protein 145	1.009	0.0025	0.0218
ARHGAP28	Rho GTPase activating protein 28	-1.029	0.00251	0.0218
FZD2	frizzled class receptor 2	1.273	0.00251	0.0218
MR1	major histocompatibility complex, class I-related	0.920	0.00251	0.0218
ROBO1	roundabout guidance receptor 1	1.225	0.00251	0.0218
CXorf38	chromosome X open reading frame 38	0.922	0.00252	0.0219
CYP4V2	cytochrome P450, family 4, subfamily V, polypeptide 2	-0.832	0.00252	0.0219
SAV1	salvador family WW domain containing protein 1	-0.955	0.00252	0.0219
TDRD3	tudor domain containing 3	-0.803	0.00253	0.022
SSR2	signal sequence receptor, beta (translocon-associated protein beta)	-0.860	0.00255	0.022
C12orf5	TP53 induced glycolysis regulatory phosphatase	1.122	0.00255	0.022
[truncated: 737 more rows]
