# Supplementary material for: RNA sequencing analyses reveal novel differentially expressed genes and pathways in pancreatic cancer
Source: Oncotarget. 2017 Mar 22;8(26):42537–47. doi: 10.18632/oncotarget.16451 (PMC5522086; doi:10.18632/oncotarget.16451)
Supplement: Supplementary file 3 [file oncotarget-08-42537-s003.xlsx]

## Sheet: Sheet1
Table S4 Signficant canonical pathways overrepresented by DEGs with FDR <0.01
Canonical pathways	-log(P-value)	Ratio	Molecules
Granulocyte Adhesion and Diapedesis	7.07	0.186	FPR3,IL1A,MMP3,MMP14,MMP13,CCL20,CCL22,CXCL5,IL1R2,CXCL10,HRH1,CCL13,CXCL13,CCL28,MMP11,CXCL17,MMP12,TNFRSF1B,MMP1,TNFRSF11B,CLDN10,SDC1,MMP28,ITGA2,MMP10,ITGAL,SELPLG,C5,ITGB2,ITGAM,IL1RN,CCL18,MMP9
Inhibition of Matrix Metalloproteases	5.22	0.308	SDC1,MMP28,MMP3,TIMP1,MMP14,MMP10,MMP13,MMP11,MMP12,MMP9,LRP1,MMP1
LPS/IL-1 Mediated Inhibition of RXR Function	4.93	0.151	IL1A,CHST4,CYP2C9,ABCG1,CYP2C19,IL1R2,ALDH1A1,UST,NR0B2,NR1I2,ALDH3A2,ACSL5,HS6ST2,CHST11,HS3ST1,HS6ST3,GSTA1,LBP,TNFRSF1B,SLCO1B3,ALDH6A1,TNFRSF11B,GSTA2,GSTA4,IL4I1,TLR4,FABP2,SULT1E1,ALDH1L2,IL1RN,NR5A2,GSTO2,SULT1B1
Antigen Presentation Pathway	4.68	0.297	PSMB9,NLRC5,HLA-A,HLA-DMB,CIITA,HLA-DOB,PSMB8,HLA-F,TAP1,TAP2,TAPBP
Complement System	4.68	0.297	ITGB2,CR1,ITGAM,C4BPB,CFB,C1QC,C6,C1QB,C2,CR2,C5
Leukocyte Extravasation Signaling	4.59	0.152	RAC2,MMP3,PTK2B,MMP14,MMP13,RHOH,NOX1,TIMP1,CYBB,MMP11,MMP12,MMP1,ACTN1,CLDN10,PIK3C2B,MMP28,ITGA2,MMP10,ITGAL,SELPLG,ITGB2,WIPF1,ITGAM,EDIL3,RAP1GAP,NCF2,PIK3R6,VAV1,MMP9,PRKCB
Hepatic Fibrosis / Hepatic Stellate Cell Activation	4.41	0.153	IL1A,FN1,COL4A5,PDGFA,MMP13,EGF,COL17A1,COL28A1,FAS,COL16A1,IL1R2,COL5A1,TIMP1,LBP,TNFRSF1B,MMP1,TNFRSF11B,COL5A2,COL12A1,FGFR2,MYH7,TLR4,COL1A1,IGFBP3,IL10RA,MMP9,CCR7,COL7A1
Cell Cycle Control of Chromosomal Replication	4.36	0.333	MCM3,MCM6,CDC45,MCM2,CDT1,CDC6,CDC7,ORC6,CHEK2
Agranulocyte Adhesion and Diapedesis	4.15	0.148	IL1A,FN1,MMP3,MMP14,MMP13,CCL20,CCL22,CXCL5,CXCL10,HRH1,CCL13,CXCL13,CCL28,MMP11,CXCL17,MMP12,MMP1,CLDN10,MMP28,ITGA2,MMP10,MYH7,C5,SELPLG,ITGB2,IL1RN,CCL18,MMP9
Mitotic Roles of Polo-Like Kinase	3.98	0.212	KIF23,CDC25C,ESPL1,CDC20,PTTG1,CDC7,CCNB2,PLK1,CDK1,CCNB1,CDC25B,PLK4,KIF11,CHEK2
Unfolded protein response	3.69	0.222	PPARG,SEL1L,PDIA2,P4HB,ERN1,INSIG1,ERO1B,HSPA1A/HSPA1B,HSPA6,XBP1,DNAJB9,EIF2AK3
Atherosclerosis Signaling	3.63	0.161	IL1A,MMP3,PDGFA,PLA2R1,PLA2G1B,MMP13,PLA2G7,PLA2G2A,SELPLG,APOL1,COL1A1,ITGB2,ALB,IL1RN,PLB1,MMP9,TNFSF14,MMP1,RBP4,PLA2G12A
p53 Signaling	3.56	0.173	PIK3C2B,PMAIP1,GADD45B,TP63,JMY,BIRC5,FAS,CHEK1,SERPINE2,CCNG1,E2F1,PIK3R6,SERPINB5,PML,TRIM29,SFN,CHEK2
Cell Cycle: G2/M DNA Damage Checkpoint Regulation	3.47	0.224	CDC25B,CDC25C,CKS2,TOP2A,CCNB2,PLK1,SFN,CDK1,CHEK2,CHEK1,CCNB1
Triacylglycerol Degradation	3.11	0.292	ABHD12,PNLIPRP2,CEL,PNLIPRP1,MGLL,LIPG,PNLIP
T Helper Cell Differentiation	3.08	0.183	CD28,IL2RG,CD80,IL21R,HLA-DMB,ICOS,IL10RA,HLA-DOB,IL2RA,GATA3,TNFRSF1B,RORC,TNFRSF11B
Crosstalk between Dendritic Cells and Natural Killer Cells	3.07	0.169	CD209,IL2RG,HLA-A,LTB,ITGAL,FAS,CD28,CSF2RB,TLR4,CD80,MICB,FSCN1,TNFRSF1B,HLA-F,CCR7
Graft-versus-Host Disease Signaling	2.93	0.208	CD28,IL1A,CD80,HLA-A,IL1RN,GZMB,HLA-DMB,HLA-DOB,HLA-F,FAS
PXR/RXR Activation	2.8	0.179	GSTA2,SCD,ALDH1A1,NR0B2,NR1I2,ALDH3A2,INS,CYP2C9,GSTA1,UGT1A7 (includes others),SLCO1B3,CYP2C19
VDR/RXR Activation	2.69	0.167	CXCL10,CASR,CYP24A1,CCNC,RUNX2,TRPV6,PDGFA,HOXA10,MXD1,IGFBP3,VDR,CST6,PRKCB
FXR/RXR Activation	2.66	0.142	PPARG,G6PC2,TTR,IL1A,SDC1,APOH,FOXA1,AMBP,VLDLR,APOL1,ALB,NR0B2,NR1I2,IL1RN,INS,NR5A2,SLCO1B3,RBP4
Dermatan Sulfate Biosynthesis (Late Stages)	2.63	0.205	CHST4,SULT1E1,UST,CHST11,HS6ST2,HS3ST1,HS6ST3,SULT1B1,DSE
Caveolar-mediated Endocytosis Signaling	2.58	0.169	ITGB2,ALB,ITGAM,FLNA,HLA-A,INS,ITGA2,EGF,ITGB4,ITGA10,ITGB6,ITGAL
Superpathway of Melatonin Degradation	2.58	0.177	UGT2B7,UGT2A3,UGT1A6,CYP2C18,CYP2C9,SULT1B1,UGT1A7 (includes others),CYP2S1,IL4I1,UGT2B15,CYP2C19
Xenobiotic Metabolism Signaling	2.55	0.114	IL1A,CHST4,UGT2B7,UGT1A6,MAF,CYP2C9,UGT2B15,CYP2C19,ALDH1A1,UST,NR1I2,ALDH3A2,HS6ST2,CHST11,HS3ST1,HS6ST3,GSTA1,ALDH6A1,GSTA2,PIK3C2B,GSTA4,NQO1,IL4I1,SULT1E1,ALDH1L2,PIK3R6,GSTO2,EIF2AK3,UGT1A7 (includes others),SULT1B1,PRKCB
Nicotine Degradation III	2.53	0.185	UGT2B7,UGT2A3,UGT1A6,CYP2C18,CYP2C9,AOX1,UGT1A7 (includes others),CYP2S1,UGT2B15,CYP2C19
MSP-RON Signaling Pathway	2.5	0.196	F11,CSF2RB,ITGB2,TLR4,PIK3C2B,ITGAM,PIK3R6,MST1R,KLK1
HIF1α Signaling	2.47	0.147	SLC2A5,PIK3C2B,MMP28,SLC2A1,MMP3,MMP14,MMP10,MMP13,LDHB,SLC2A2,PIK3R6,MMP11,MMP12,MMP1,MMP9
Eicosanoid Signaling	2.46	0.172	PTGES,DPEP1,PLB1,PLA2R1,PTGS1,PLA2G1B,TBXAS1,PLA2G7,PTGER4,PLA2G2A,PLA2G12A
Autoimmune Thyroid Disease Signaling	2.43	0.191	CD28,CD80,HLA-A,GZMB,HLA-DMB,HLA-DOB,HLA-F,FAS,TG
Dendritic Cell Maturation	2.39	0.124	PIK3C2B,IL1A,HLA-A,CD58,LTB,COL1A1,TLR4,PLCE1,CD80,CD1A,IL1RN,FSCN1,HLA-DMB,PIK3R6,PLCB1,HLA-DOB,LY75,IRF8,TNFRSF1B,CCR7,FCGR3A/FCGR3B,TNFRSF11B
Melatonin Degradation I	2.35	0.175	UGT2B7,UGT2A3,UGT1A6,CYP2C18,CYP2C9,SULT1B1,UGT1A7 (includes others),CYP2S1,UGT2B15,CYP2C19
β-alanine Degradation I	2.34	1	ABAT,ALDH6A1
Glycine Degradation (Creatine Biosynthesis)	2.34	1	GAMT,GATM
Cysteine Biosynthesis/Homocysteine Degradation	2.34	1	CBS/CBSL,CTH
Serotonin Degradation	2.31	0.164	ALDH1A1,DHRS9,UGT2B7,UGT2A3,UGT1A6,ALDH3A2,ADHFE1,SULT1B1,UGT1A7 (includes others),IL4I1,UGT2B15
Bladder Cancer Signaling	2.27	0.149	MMP28,MMP3,MMP14,MMP10,MMP13,EGF,FGFR3,E2F1,FGF12,MMP11,MMP12,MMP1,MMP9
Retinol Biosynthesis	2.25	0.212	PNLIPRP2,CEL,DHRS9,PNLIPRP1,LIPG,RBP1,PNLIP
Aryl Hydrocarbon Receptor Signaling	2.21	0.129	GSTA2,IL1A,GSTA4,NQO1,FAS,CHEK1,TGM2,CCNA2,ALDH1A1,NR0B2,ALDH1L2,ALDH3A2,E2F1,GSTA1,DHFR,GSTO2,CHEK2,ALDH6A1
Antioxidant Action of Vitamin C	2.18	0.141	SLC2A5,CSF2RB,PLCE1,SLC2A1,PLB1,SLC2A2,PLA2R1,PLA2G1B,PLCB1,GSTO2,GLRX,PLA2G7,PLA2G2A,PLA2G12A
LXR/RXR Activation	2.13	0.132	SCD,IL1A,TTR,APOH,AMBP,ABCG1,APOL1,IL1R2,TLR4,ALB,IL1RN,LBP,TNFRSF1B,MMP9,TNFRSF11B,RBP4
Oleate Biosynthesis II (Animals)	2.05	0.308	SCD,SCD5,CYB5A,ALDH6A1
Guanosine Nucleotides Degradation III	2.05	0.308	GDA,NT5E,XDH,AOX1
Nicotine Degradation II	2.04	0.159	UGT2B7,UGT2A3,UGT1A6,CYP2C18,CYP2C9,AOX1,UGT1A7 (includes others),CYP2S1,UGT2B15,CYP2C19
Role of CHK Proteins in Cell Cycle Checkpoint Control	1.97	0.164	CDC25C,E2F1,CLSPN,PLK1,E2F3,CDK1,CHEK2,E2F2,CHEK1
Chondroitin Sulfate Biosynthesis (Late Stages)	1.96	0.174	CHST4,SULT1E1,UST,CHST11,HS6ST2,HS3ST1,HS6ST3,SULT1B1
Tryptophan Degradation III (Eukaryotic)	1.94	0.238	KMO,ACAT1,IDO1,KYNU,HSD17B8
Tyrosine Biosynthesis IV	1.89	0.667	PAH,PCBD1
Airway Pathology in Chronic Obstructive Pulmonary Disease	1.88	0.375	CELA2A,MMP9,MMP1
Tryptophan Degradation to 2-amino-3-carboxymuconate Semialdehyde	1.88	0.375	KMO,IDO1,KYNU
Glioma Invasiveness Signaling	1.87	0.158	PIK3C2B,TIMP1,HMMR,DIRAS3,PIK3R6,PLAUR,PLAU,RHOH,MMP9
Dermatan Sulfate Biosynthesis	1.87	0.158	CHST4,SULT1E1,UST,CHST11,HS6ST2,HS3ST1,HS6ST3,SULT1B1,DSE
iCOS-iCOSL Signaling in T Helper Cells	1.86	0.13	PIK3C2B,IL2RG,CD3E,CD4,INPP5D,CD28,CD80,ICOS,ITPR3,HLA-DMB,PIK3R6,HLA-DOB,VAV1,IL2RA
GABA Receptor Signaling	1.86	0.149	UBD,KCNN4,UBB,GAD2,GABRB3,ABAT,ADCY1,ADCY3,ADCY7,GABRP
Primary Immunodeficiency Signaling	1.85	0.167	IL7R,IL2RG,CD3E,CD4,ICOS,CIITA,TAP1,TAP2
phagosome formation	1.83	0.128	PIK3C2B,FN1,DIRAS3,PLA2R1,ITGA2,RHOH,INPP5D,TLR4,PLCE1,TLR6,PIK3R6,PLCB1,FCGR3A/FCGR3B,PRKCB
Phospholipases	1.82	0.155	PLCE1,PLB1,PLA2R1,PLA2G1B,PLCB1,LIPG,PLA2G7,PLA2G2A,PLA2G12A
Macropinocytosis Signaling	1.81	0.147	ITGB2,PIK3C2B,PDGFA,INS,PIK3R6,EGF,ITGB4,ITGB6,CSF1R,PRKCB
Type I Diabetes Mellitus Signaling	1.8	0.127	CD28,GAD2,CD80,CD3E,GZMB,HLA-A,HLA-DMB,INS,HLA-DOB,TNFRSF1B,HLA-F,PTPRN,FAS,TNFRSF11B
Virus Entry via Endocytic Pathways	1.79	0.135	ITGB2,RAC2,PIK3C2B,FLNA,HLA-A,ITGA2,PIK3R6,ITGB4,ITGB6,ITGAL,FOLR1,PRKCB
Reelin Signaling in Neurons	1.78	0.139	ITGB2,PIK3C2B,ITGA2,PIK3R6,MAP4K1,ARHGEF1,LRP8,ARHGEF2,VLDLR,MAPK8IP1,ITGAL
Colorectal Cancer Metastasis Signaling	1.77	0.106	MMP3,MMP14,DIRAS3,EGF,MMP13,RHOH,GNG7,MMP11,MMP12,MMP1,PTGER4,PIK3C2B,MMP28,ADCY3,MMP10,BIRC5,TLR4,WNT10A,ADCY1,TLR6,PIK3R6,LEF1,ADCY7,LRP1,MMP9
Heparan Sulfate Biosynthesis (Late Stages)	1.75	0.16	CHST4,SULT1E1,UST,CHST11,HS6ST2,HS3ST1,HS6ST3,SULT1B1
Prostanoid Biosynthesis	1.72	0.333	PTGES,PTGS1,TBXAS1
Leucine Degradation I	1.72	0.333	BCAT2,MCCC1,ACADM
Estrogen-mediated S-phase Entry	1.7	0.208	CCNA2,E2F1,E2F3,CDK1,E2F2
Role of Pattern Recognition Receptors in Recognition of Bacteria and Viruses	1.65	0.119	PIK3C2B,OAS1,IL1A,OAS2,C1QC,C1QB,OAS3,C5,TLR4,IRF7,TLR6,CASP1,PIK3R6,NOD1,PRKCB
Ascorbate Recycling (Cytosolic)	1.6	0.5	GSTO2,GLRX
α-tocopherol Degradation	1.6	0.5	CYP4F3,CYP4F12
Myo-inositol Biosynthesis	1.6	0.5	ISYNA1,IMPA2
Phenylalanine Degradation I (Aerobic)	1.6	0.5	PAH,PCBD1
Serotonin Receptor Signaling	1.57	0.159	ADCY1,ADCY3,SLC6A4,HTR1D,ADCY7,PCBD1,IL4I1
Hereditary Breast Cancer Signaling	1.56	0.116	PIK3C2B,CDC25C,UBB,GADD45B,CDK1,CHEK1,CCNB1,UBD,E2F1,PIK3R6,BRCA2,SFN,BLM,CHEK2,FANCA
Chondroitin Sulfate Biosynthesis	1.56	0.148	CHST4,SULT1E1,UST,CHST11,HS6ST2,HS3ST1,HS6ST3,SULT1B1
Axonal Guidance Signaling	1.55	0.0922	RAC2,ERAP2,ARPC1B,PDGFA,MMP13,EGF,GNG7,ADAMTS2,ADAM8,EFNB2,SEMA6D,MICAL1,EPHB1,PLCE1,ADAM28,ECE2,EFNB1,EFNA5,MKNK1,ADAM19,PLCB1,MMP11,TUBB4A,EFNA2,PIK3C2B,NRP2,ITGA2,TUBA4A,MMP10,SEMA3A,WIPF1,ADAMTS6,WNT10A,PAK3,PIK3R6,SEMA3C,ADAM9,MMP9,SEMA7A,PRKCB
Coagulation System	1.55	0.171	F11,F8,SERPINA5,PLAUR,PLAU,PLAT
Thyroid Hormone Metabolism II (via Conjugation and/or Degradation)	1.55	0.171	UGT2B7,UGT2A3,UGT1A6,SULT1B1,UGT1A7 (includes others),UGT2B15
Triacylglycerol Biosynthesis	1.55	0.171	PPAPDC1B,PPP2R2D,LPCAT4,ELOVL2,MBOAT2,ELOVL6
Integrin Signaling	1.51	0.104	CAPN5,PIK3C2B,RAC2,ARPC1B,ASAP1,DIRAS3,ITGA2,ITGA10,ITGAL,RHOH,ITGB2,CAPN8,WIPF1,ITGAM,PAK3,LIMS1,PIK3R6,ITGB4,TSPAN6,ITGB6,ACTN1
Interferon Signaling	1.5	0.167	OAS1,MX1,PSMB8,TAP1,IFITM1,ISG15
Sperm Motility	1.48	0.116	SLC16A10,PTK2B,PLA2R1,PLA2G1B,PDE4B,PLA2G7,PLA2G2A,PLCE1,PLB1,ITPR3,PLCB1,MST1R,PRKCB,PLA2G12A
Altered T Cell and B Cell Signaling in Rheumatoid Arthritis	1.47	0.125	TLR4,CD28,IL1A,CD80,CXCL13,IL1RN,TLR6,HLA-DMB,LTB,HLA-DOB,FAS
NRF2-mediated Oxidative Stress Response	1.46	0.106	PIK3C2B,AKR7A3,GSTA2,UBB,GSTA4,MAF,NQO1,DNAJA4,HERPUD1,DNAJB9,GPX2,PIK3R6,GSTA1,AOX1,DNAJB1,GSTO2,EIF2AK3,EPHX1,PRKCB
DNA damage-induced 14-3-3σ Signaling	1.45	0.211	CCNB2,SFN,CDK1,CCNB1
Role of BRCA1 in DNA Damage Response	1.44	0.128	E2F1,BRCA2,PLK1,BRIP1,E2F3,BLM,FANCA,CHEK2,E2F2,CHEK1
Heparan Sulfate Biosynthesis	1.44	0.14	CHST4,SULT1E1,UST,CHST11,HS6ST2,HS3ST1,HS6ST3,SULT1B1
Acute Phase Response Signaling	1.44	0.107	IL1A,TTR,C4BPB,FN1,APOH,AMBP,CP,RBP1,C5,ALB,F8,IL1RN,CFB,LBP,TNFRSF1B,C2,TNFRSF11B,RBP4
Communication between Innate and Adaptive Immune Cells	1.43	0.124	CXCL10,TLR4,CD28,IL1A,CD80,HLA-A,IL1RN,CD4,TLR6,HLA-F,CCR7
Paxillin Signaling	1.41	0.119	ITGB2,PIK3C2B,ITGAM,PTK2B,PAK3,ITGA2,PIK3R6,ITGB4,ITGA10,ITGB6,ITGAL,ACTN1
Glutamate Degradation III (via 4-aminobutyrate)	1.4	0.4	GAD2,ABAT
Role of Osteoblasts, Osteoclasts and Chondrocytes in Rheumatoid Arthritis	1.4	0.1	PIK3C2B,IL1A,PTK2B,MMP3,MMP14,ITGA2,MMP13,CSF1R,IL1R2,COL1A1,WNT10A,IL1RN,RUNX2,PIK3R6,SFRP5,LEF1,DKK1,TNFRSF1B,BIRC3,LRP1,MMP1,TNFRSF11B
Purine Nucleotides Degradation II (Aerobic)	1.38	0.2	GDA,NT5E,XDH,AOX1
Putrescine Degradation III	1.38	0.2	ALDH1A1,ALDH3A2,SAT2,IL4I1
Endothelin-1 Signaling	1.37	0.105	PIK3C2B,ADCY3,PLA2R1,PTGS1,PLA2G1B,PLA2G7,PLA2G2A,PLCE1,ECE2,PLB1,ITPR3,ADCY1,CASP1,PIK3R6,PLCB1,ADCY7,PLA2G12A,PRKCB
Glutathione-mediated Detoxification	1.37	0.172	GSTA2,GSTA4,GSTA1,GSTO2,ANPEP
ATM Signaling	1.36	0.136	CDC25C,GADD45B,CCNB2,BLM,CDK1,CHEK2,CHEK1,CCNB1
Clathrin-mediated Endocytosis Signaling	1.35	0.103	PIK3C2B,UBB,SH3BP4,STON2,ARPC1B,PDGFA,EGF,APOL1,UBD,ITGB2,ALB,INS,FGF12,PIK3R6,ITGB4,ITGB6,SH3KBP1,MYO1E,RBP4
Role of Macrophages, Fibroblasts and Endothelial Cells in Rheumatoid Arthritis	1.35	0.0946	IL1A,FN1,MMP3,PDGFA,MMP13,LTB,IL1R2,PLCE1,SFRP5,PLCB1,TNFRSF1B,PRSS3,FCGR3A/FCGR3B,MMP1,TNFRSF11B,TRAF1,PIK3C2B,PRSS1,C5,TLR4,WNT10A,IL1RN,TLR6,PIK3R6,LEF1,DKK1,LRP1,PRKCB
Rac Signaling	1.32	0.115	PIK3C2B,IQGAP2,ARPC1B,PTK2B,PAK3,NCF2,ITGA2,PIK3R6,CYBB,NOX1,IQGAP3,ANK1
