# Supplementary material for: RNA sequencing analyses reveal novel differentially expressed genes and pathways in pancreatic cancer
Source: Oncotarget. 2017 Mar 22;8(26):42537–47. doi: 10.18632/oncotarget.16451 (PMC5522086; doi:10.18632/oncotarget.16451)
Supplement: Supplementary file 4 [file oncotarget-08-42537-s004.xlsx]

## Sheet: Sheet1
Table S5 Significant molecular functions overrepresented by DEGs with FDR<0.01
Category	P-value	Molecules
Cellular Growth and Proliferation	8.74E-39-2.22E-06	IAPP,RAC2,KCNJ2,GZMB,PCDH1,CCNB2,CCL20,GAREM,MUC4,SKAP2,ESRRG,EPHB1,HOXB7,BCAN,HEYL,RELT,SLC2A1,DDIT4,AGA,SPOCK2,CSF2RB,ITPR3,ERO1B,KLK1,THRB,ECT2,FANCA,UBE2C,BANK1,KIF20A,KLF15,GADD45B,GBP1,PRDX4,P2RX1,RPL26,TTK,ANPEP,TAP1,GNG7,IQGAP2,DRD1,MXD1,CD27,TRAF1,UCP2,PACSIN2,GPR132,mir-27,HPN,IL4I1,LILRB2,BUB1,MCM3,USP44,MARCKSL1,SEMA3A,CBS/CBSL,FBXO2,SLC6A4,CTH,SFN,EYA1,KIF23,RARRES2,HAVCR2,NOX1,BIRC3…
Cellular Movement	1.35E-36-2.56E-06	RAC2,GZMB,CCL20,CCNB2,ANXA8/ANXA8L1,MUC4,SKAP2,DSE,EPHB1,BCAN,PDIA2,COCH,SLC2A1,DDIT4,CSF2RB,CELSR3,THRB,ECT2,GBP1,ARPC1B,P2RX1,COL17A1,ANPEP,DRD1,MXD1,UCP2,PACSIN2,GPR132,ANOS1,LAMC2,mir-27,HPN,MCM3,SEMA3A,MARCKSL1,EDIL3,CBS/CBSL,mir-217,SFN,RARRES2,HAVCR2,NOX1,CEACAM1,E2F2,LCN2,FYB,IGFBP2,PTAFR,EREG,ELK3,SLC11A1,PEBP1,SULF1,E2F3,TNC,SIX1,BTLA,TP63,MMP28,TDGF1,PLAUR,BIRC5,BRCA2,CTSC,MAP4K4,CHST4…
Cell Death and Survival	5.28E-35-2.39E-06	IAPP,RAC2,GZMB,CP,MUC4,SCG5,PDIA2,HEYL,SLC2A1,DDIT4,AGA,CSF2RB,PDLIM7,ITPR3,KLK1,THRB,ECT2,FANCA,UBE2C,EPHX1,GADD45B,PRDX4,TTK,COL17A1,TAP1,ANPEP,IQGAP2,MXD1,ANTXR2,CD27,EXO1,TRAF1,OAS1,UCP2,GPR132,HPN,PACRG,BUB1,SEMA3A,EDIL3,CBS/CBSL,mir-217,FBXO2,CTH,SFN,EYA1,HAVCR2,CPA1,NOX1,F11,ABCC8,UQCRFS1,ADGRE2,BIRC3,E2F2,CEACAM1,LCN2,CDCA2,IGFBP2,GINS1,PTAFR,EREG,SLC11A1,MLKL,PEBP1,SULF1,SCD,KCNK3,TMEM17…
Cell-To-Cell Signaling and Interaction	4.56E-26-2E-06	IAPP,RAC2,KCNJ2,GZMB,ABAT,HMMR,XDH,PCDH1,CCL20,CP,MUC4,ADAM8,DSE,MPZL1,GAD2,EPHB1,FHL2,ECE2,BCAN,HS3ST1,ITGB4,TIMD4,TNFRSF9,DDIT4,COCH,HAVCR1,FGFR2,LILRB1,CSF2RB,HAS2,ITGB6,CD300LF,UBE2C,ABHD12,BANK1,IL21R,MS4A1,GDF15,P2RX1,LGALS9,CCL22,MFGE8,BCL11B,TAP1,ANPEP,TGM2,DTNA,TRHDE,DRD1,CDH3,DOCK2,CD38,LY75,VDR,CD27,SERPINA4,FCGR3A/FCGR3B,MMP1,NMU,UCP2,KRT17,GPR132,ITGA2,HPSE,LAMC2,INPP5D,ISG15,LILRB2,…
Cellular Development	3.06E-19-2.22E-06	IAPP,RAC2,KCNJ2,GZMB,CCNB2,CCL20,MUC4,ESRRG,EPHB1,HOXB7,BCAN,MYT1L,SLC2A5,HEYL,RELT,COCH,DDIT4,SLC2A1,AGA,CSF2RB,PDLIM7,THRB,ECT2,FANCA,UBE2C,KLF15,KIF20A,BANK1,GADD45B,GBP1,RSAD2,ANPEP,GNG7,SPON1,DTNA,IQGAP2,DRD1,MXD1,LY6E,CD27,TRAF1,PACSIN2,GPR132,mir-27,HPN,IL4I1,LILRB2,BUB1,SEMA3A,CBS/CBSL,mir-217,FBXO2,SLC6A4,CTH,SFN,EYA1,RARRES2,HAVCR2,NOX1,BIRC3,E2F2,CEACAM1,ESCO2,PBLD,LCN2,FYB,AKR1B10,CDC…
Cell Cycle	6.44E-18-1.64E-06	CCNB2,DDIAS,ESRRG,PLK4,FHL2,CENPE,NR1I2,ITGB4,IQGAP3,ESPL1,CDCA8,DDIT4,HAVCR1,SCGB3A1,FGFR2,LILRB1,BRSK2,PDLIM7,CCNF,GTSE1,BTG2,HAS2,DHFR,THRB,ECT2,FANCA,UBE2C,KIF20A,GADD45B,GDF15,NUF2,TTK,SPAG5,CDKN3,ELF4,MXD1,HJURP,EXO1,IKZF1,GSTA4,GPR132,ITGA2,WNK2,NCAPD2,INPP5D,mir-27,GRN,BUB1,USP44,SLC6A4,CTH,GATA3,SFN,ID4,KIF23,DLGAP5,LGALS3,JMY,PTTG1,HSPA1A/HSPA1B,KNTC1,CD28,RUNX2,HOXA10,NUPR1,SERPINB5,ZW…
Cellular Function and Maintenance	4.61E-17-3.27E-07	IAPP,RAC2,KCNJ2,GZMB,CCL20,CCNB2,CP,ANXA8/ANXA8L1,SLC39A8,EPHB1,BCAT2,SCG5,AMHR2,SLC2A1,DDIT4,AGA,CSF2RB,PDLIM7,ITPR3,ERO1B,CELSR3,ECT2,BANK1,GADD45B,RSAD2,P2RX1,TTK,TAP1,ANPEP,DRD1,MXD1,CD27,OAS1,UCP2,PACSIN2,GPR132,LILRB2,MARCKSL1,SEMA3A,SLC6A4,ATP13A4,EYA1,DENND3,KIF23,SIDT2,HAVCR2,BIRC3,CEACAM1,E2F2,LCN2,FYB,SLC11A1,SULF1,SCD,APOH,TMEM173,RHOH,TNC,BTLA,GRIN2B,CLIC5,PKP1,TACC3,RACGAP1,RP1,PLAU…
Cell Morphology	1.84E-15-2.09E-06	RAC2,GZMB,CP,MUC4,DSE,EPHB1,KLF7,SCG5,ITGB4,HOOK1,AMHR2,IQGAP3,PLA2G12A,HEYL,TNFRSF9,ESPL1,AGA,FGFR2,VLDLR,MAPK8IP1,ONECUT1,BRSK2,PLEKHG2,MN1,CTSA,ITPR3,HAS2,THRB,ITGB6,ECT2,UBE2C,KLF15,CTNND2,GDF15,CTHRC1,CCL22,BCL11B,TAP1,COL17A1,DTNA,ELF4,IQGAP2,GLTSCR2,DRD1,DOCK2,MXD1,LY75,VDR,EXO1,NMU,PMAIP1,KRT17,IKZF1,PACSIN2,SLC6A6,ITGA2,GPR132,HPSE,HPN,INPP5D,BUB1,GRN,SEMA3A,MARCKSL1,USP44,FABP2,WIPF1,CB…
Lipid Metabolism	2.67E-11-1.36E-06	IAPP,ABAT,XDH,GBP5,ESRRG,GAD2,BCAT2,PEX5L,NR1I2,SCG5,PLIN5,FGFR2,VLDLR,CERS4,THRB,PNLIP,EPHX1,ABHD12,IL21R,GDF15,MS4A1,P2RX1,CRAT,BCL11B,ANPEP,TGM2,CD38,VDR,NMU,UCP2,PTGS1,CREB3L3,SLC6A6,INPP5D,mir-27,PTGES,SEMA3A,FABP2,EDIL3,CBS/CBSL,SLC6A4,RARRES2,LGALS3,MMP3,PTTG1,CYP2C9,ABCG1,RBP1,NOX1,NR0B2,RUNX2,ECI2,HOXA10,ABCC8,FAR2,NEDD4L,CEACAM1,AQP12A/AQP12B,PEX7,LCN2,IGFBP2,C5,ELOVL6,APLN,PDK2,SSFA2,P…
Molecular Transport	2.67E-11-9.22E-07	IAPP,RAC2,KCNJ2,ABAT,XDH,CCL20,CP,HEPH,GBP5,SLC39A8,ZG16,GAD2,BCAT2,PEX5L,NR1I2,FRAS1,SCG5,PLIN5,HOOK1,SLCO2B1,SLC2A5,SLC2A1,FGFR2,SLC8A2,VLDLR,MAPK8IP1,LILRB1,SLC38A3,ONECUT1,CERS4,CSF2RB,CTSA,ANO5,ITPR3,THRB,ECT2,PCBD1,PNLIP,EPHX1,KLF15,KIF20A,ABHD12,RSAD2,IL21R,GDF15,MS4A1,P2RX1,DNAJA4,CRAT,CCL22,HTR1D,BCL11B,TAP1,GNG7,IFI27,TGM2,DRD1,LY6E,CD38,VDR,MMP1,FCGR3A/FCGR3B,NMU,SLC16A10,UCP2,GSTA4,SL…
Small Molecule Biochemistry	2.67E-11-1.36E-06	IAPP,ABAT,XDH,GBP5,ESRRG,GAD2,BCAT2,PEX5L,NR1I2,SCG5,PLIN5,FGFR2,VLDLR,ONECUT1,CERS4,THRB,PCBD1,PNLIP,EPHX1,ABHD12,IL21R,GDF15,MS4A1,P2RX1,CRAT,BCL11B,ANPEP,GNG7,TGM2,CD38,VDR,NMU,UCP2,SLC6A6,CREB3L3,PTGS1,mir-27,HPN,INPP5D,PTGES,SEMA3A,FABP2,EDIL3,CBS/CBSL,SLC6A4,RARRES2,LGALS3,MMP3,PTTG1,CYP2C9,ABCG1,RBP1,NOX1,CD28,NR0B2,RUNX2,ECI2,HOXA10,NUPR1,ABCC8,FAR2,NEDD4L,CEACAM1,SUCNR1,AQP12A/AQP12B,PEX…
Cellular Assembly and Organization	3.15E-11-2.09E-06	RAC2,KCNJ2,GZMB,CCNB2,ANXA8/ANXA8L1,EPHB1,KLF7,PLK4,FHL2,CENPE,ITGB4,HOOK1,AMHR2,TNFRSF9,CDCA8,ESPL1,FGFR2,VLDLR,MAPK8IP1,ARHGDIB,ONECUT1,BRSK2,PDLIM7,FSCN1,NCF2,BTG2,HAS2,CELSR3,ECT2,CTNND2,GDF15,P2RX1,BCL11B,GAS2L3,NUF2,TTK,ANPEP,SPAG5,TGM2,DRD1,DOCK2,TUBB4A,HJURP,EXO1,NRP2,KRT17,PACSIN2,NCAPD2,INPP5D,GRN,BUB1,SEMA3A,USP44,WIPF1,GATA3,EYA1,KIF23,DLGAP5,JMY,GDA,PTTG1,ADGRG6,SERPINB5,ZWINT,KIFC1,…
DNA Replication, Recombination, and Repair	3.15E-11-2.09E-06	CENPF,DLGAP5,PTTG1,NCAPG,EGF,CCNB2,TTK,NUF2,AURKB,SPAG5,CCNA2,CENPE,NCAPH,CIT,TOP2A,SGOL2,HJURP,ZWINT,KIFC1,EXO1,ESCO2,KIF14,TACC3,NUSAP1,ESPL1,RACGAP1,CDC6,ORC6,PLK1,NCAPD2,FOXM1,BIRC5,CDCA2,TPX2,CCNB1,BUB1,USP44,NDE1,NDC80,TEX11,BRCA2,NEK2,SGOL1,KIF18A,TAP2,ECT2,EYA1,KIF11
Protein Synthesis	1.16E-10-1.47E-06	LGALS3,PTTG1,LTB,ARHGEF1,SIGLEC10,HOXC4,CXCL10,CD28,HRH1,GCNT3,CTSS,TIMD4,E2F2,TNFRSF11B,CR2,TNFRSF9,IL2RG,LAX1,CSF2RB,CARD11,VAV1,IRF8,ECM1,CCR7,BANK1,GADD45B,RSAD2,IL21R,POLQ,CIITA,MFGE8,PRAP1,FAS,SASH3,MYBL1,CD22,TNFSF15,TNFRSF1B,BLM,PPARG,BTLA,SIGLEC1,IRF4,SDC1,AXL,LILRB4,TLR4,ITGB2,WIPF1,DAPP1,CD80,CCR4,LGALS2,ICOS,CDH17,IL2RA,CTSE,SFN,MMP9,FCMR
Carbohydrate Metabolism	5.27E-09-5.77E-07	IAPP,CHST4,CP,GBP5,DSE,CXCL10,HRH1,ESRRG,GAD2,SCD5,BCAT2,SCG5,PLCB1,SCTR,CR2,PIK3C2B,SLC2A1,HBEGF,PCK1,ONECUT1,AMY2A,NR1D1,E2F1,ITPR3,HAS2,EPHX1,ST6GALNAC1,GALNT5,FOXA1,HLA-A,DUSP6,GDF15,CTHRC1,SLC16A3,HK2,DRD1,SST,CD38,LIPG,LBP,VDR,CCKBR,PLAT,OAS1,RGS2,UCP2,ENPP1,CREB3L3,XBP1,HPSE,INPP5D,PLA2G2A,ITGB2,FABP2,FUT9,CTH,PLAU,SFN,GJB1,PRKCB,G6PC2,LGALS3,C2CD4B,UGT1A6,INSIG1,PTTG1,PBX1,CYP2C9,ABCG1,B3…
Cell Signaling	9.2E-09-9.2E-09	RAC2,CD3E,SGK1,CD4,CCL20,CD300A,CXCL10,CD28,HRH1,CASR,CXCL13,SH3KBP1,PIK3C2B,CACNA1C,SLC8A2,LILRB1,LAX1,C5,SCGN,ITPR3,VAV1,CCL18,TG,ERC2,FPR3,KCNN4,FN1,MS4A1,EGF,CCL22,HTR1D,CXCL5,FAS,KSR2,CD22,SST,CD38,PEBP4,FCGR3A/FCGR3B,MMP1,GRIN2B,RGS2,GPR132,PLA2G1B,DEFB1,INPP5D,TLR4,ITGB2,ALB,ICOS,MYB,EIF2AK3,PRKCB
Vitamin and Mineral Metabolism	9.2E-09-9.2E-09	RAC2,CD3E,SGK1,CD4,CCL20,CD300A,CXCL10,CD28,HRH1,CASR,CXCL13,SH3KBP1,PIK3C2B,CACNA1C,SLC8A2,LILRB1,LAX1,C5,SCGN,ITPR3,VAV1,CCL18,TG,ERC2,FPR3,KCNN4,FN1,MS4A1,EGF,CCL22,HTR1D,CXCL5,FAS,KSR2,CD22,SST,CD38,PEBP4,FCGR3A/FCGR3B,MMP1,GRIN2B,RGS2,GPR132,PLA2G1B,DEFB1,INPP5D,TLR4,ITGB2,ALB,ICOS,MYB,EIF2AK3,PRKCB
Free Radical Scavenging	3.47E-08-3.47E-07	IAPP,RAC2,LGALS3,GZMB,XDH,ARHGEF1,HEPH,APOL6,NOX1,CD28,ESRRG,MTUS1,NR1I2,ALDH3A2,INS,CYBB,UQCRFS1,PXDN,NOD1,ADGRE2,SERPINB5,ITGB4,TNFRSF11B,UNC13D,PDIA2,PON2,DDIT4,SLC2A1,RRM2,ARHGDIB,C5,ITGAM,DUOX2,APLN,NCF2,E2F1,HAS2,VAV1,TG,S100A6,FN1,CLIC1,MMP14,MS4A1,BNIP3,EGF,RPL26,FAS,ARAP3,TGM2,HK2,CCL13,DOCK2,PRKAA2,CFB,PEBP4,VDR,SERPINA4,MMP1,FCGR3A/FCGR3B,PPARG,UCP2,GSTA4,PTGS1,NQO1,XBP1,LILRB2,LTBP1,I…
Drug Metabolism	1.36E-07-1.36E-07	CRYZ,GSTA2,UGT1A6,GSTA4,NQO1,CYP2C9,RORC,CYP2C19,UGT2B15,ALDH1A1,NR1I2,ALDH3A2,GSTA1,AOX1,GSTO2,SULT1B1,UGT1A7 (includes others),EPHX1
Cellular Compromise	3.14E-07-1.2E-06	LGALS3,FN1,VTCN1,PTK2B,GZMB,SGK1,HLA-A,IL21R,HAVCR2,HSPA1A/HSPA1B,EGF,FAS,CD300A,CEACAM5,CD28,CCL13,DOCK2,CASP1,CYBB,CD38,GSTA1,CD27,TNFRSF1B,CEACAM1,FCGR3A/FCGR3B,FERMT3,GRIN2B,LCN2,ITGAL,ITGB2,WIPF1,ITGAM,SLAMF7,CARD11,IL1RN,ICOS,CORO1A,ULBP2,VAV1,DHFR,TAP2
Amino Acid Metabolism	1.22E-06-1.22E-06	IL1A,HOMER2,EGF,CD28,GAD2,BCAT2,RUNX2,EFNA5,PRKAA2,ABCC8,SST,GNMT,SLCO1B3,PDK4,EFNA2,PAH,TTR,DPEP1,MAT1A,SLC6A6,PCK1,HPN,C5,FOLR1,GCNT4,CBS/CBSL,RGN,SLC1A2,CTH,SSFA2,THRB,PCBD1,DENND3,TG
